# Supplementary material for: Mucor thermorhizoides—A New Species from Post-mining Site in Sudety Mountains (Poland)
Source: Curr Microbiol. 2024 Jun 1;81(7):201. doi: 10.1007/s00284-024-03708-7 (PMC11144139; doi:10.1007/s00284-024-03708-7)
Supplement: Supplementary file 2 — Supplementary Table 1 (XLSX 15 KB) [file 284_2024_3708_MOESM2_ESM.xlsx]

## Sheet: Arkusz1
Strain ID	Species	ITS	LSU	mcm7	rpb1	tsr	cfs	status	status reference
CBS 100.66	Mucor strictus	JN206035	JN206477					T of Mucor kanivcevii
CBS 103.93	Mucor irregularis	JN206150	HM849684		JX976234.1			T of Rhizomucor variabilis
CBS 110662	Mucor multiplex	JN206166	JN206484	MT506009	MT500103	MT548532	MT533738	T of Zygorhynchus multiplex
CBS 113.08	Mucor racemosus f. racemosus	JN205909	MH877684	JF723826.1	JF723897.2	JF723966.2		IT of Mucor dimorphosporus
CBS 114.08	Mucor genevensis	JN206041	JN206435	MT505947	MT500059	MT548509	MT533636	T
CBS 116.08	Mucor griseocyanus	JN206003	JN206421	JF723828.1	JF723898.2	MF495258.1	MF494967.1	T
CBS 120.71	Mucor odoratus	JN206195
CBS 123974	Mucor indicus	JN206181
CBS 126.70	Mucor flavus	JN206049	JN206469	MT505997	MT500092		MT533641	T of Mucor mephitis
CBS 130.41	Mucor odoratus	JN206197	JN206495	MT505919	MT500042		MT533644	T
CBS 135.65	Mucor ramosissimus	JN205932	HM849678	MF495145.1	MF495235.1	MF495287.1	MF494994.1	NT
CBS 141.20	Mucor exponens	JN206206	JN206441	KY012751.1	MT500051	MT548525	MT533646	T of Zygorhynchus exponens
CBS 143.85	Mucor laxorrhizus	JN206209	JN206444	KY012758.1	MT500052	MT548522	MT533647	NT
CBS 148.69	Mucor zonatus	JN206104	JN206454	MT505972	MT500105	MT548490	MT533648	T
CBS 154.69	Mucor japonicus	JN206158	JN206446	MT506004	MT500071	MT548516	MT533652
CBS 156.51	Mucor durus	JN206112	JN206456	MT505933	MT500101	MT548491	MT533653	ET, T of Circinella rigida
CBS 169.25	Mucor piriformis	JN206028	HM849681	MT505976	MT500077	MT548551	MT533655	NT
CBS 174.27	Mucor guilliermondii	JN206475	NG_057923	MT505942	MT500064		MT533657	T
CBS 177.46	Mucor plasmaticus	JN206076	MH867680
CBS 183.76 clone c3	Mucor zonatus	JN206106
CBS 183.76 clone c4	Mucor zonatus	JN206107
CBS 185.77	Mucor amphibiorum	JN206170
CBS 201.65	Mucor hiemalis f. hiemalis	JN206125	HM849683	MT506006	JX976222.1	MT548528		NT
CBS 202.28	Mucor atramentarius	MH854979.1	JN206418.1	MF495146	MF495236	MF495246	MF494954	HT
CBS 204.28	Mucor microsporus	JN206272	JN206521	MT505918	MT500014		MT533663	T of Mucor cylindrosporus
CBS 205.68	Mucor janssenii	HM999952	JN206425	JF723830.1	JF723900.2	MF495256.1	MF494960.1	T
CBS 210.80	Mucor ardhlaengiktus	JN206172	JN206504	MT505931	MT500117	MT548561	MT533666	ET
CBS 215.27	Mucor megalocarpus	JN206160	JN206489	MT506008	MT500104	MT548531	MT533667	T of Zyghorhyncus macrocarpus
CBS 216.27	Mucor moelleri	JN206116
CBS 221.71	Mucor ucrainicus	JN206191	MT523853	MT505928	MT500044	MT548556	MT533668
CBS 226.29	Mucor indicus	HM999956	HM849690	MT505930	MT500112	MT548565	MT533670	T
CBS 226.32	Mucor plumbeus	JN205916		JF723831.1	JF723901.2	JF723970.2
CBS 230.35	Mucor flavus	JN206061	JN206464	MT505987	MT500088	MT548538	MT533673	T of Mucor attenuatus
CBS 234.35	Mucor flavus	JN206051	JN206468	MT505996	MT500091	MT548542	MT533674	NT
CBS 236.35	Mucor variicolumellatus	JN205979	JN206422.1	MF495143	MF495233	MF495285	MF494966	T
CBS 237.66	Mucor laxorrhizus	JN206210	MH870423	KY012759.1
CBS 243.35	Mucor luteus	HM999954	HM849685	MT505978	JX976289.1	MT548514	MT533675	T
CBS 244.35	Mucor luteus	JN206148						T
CBS 244.58	Mucor aligarensis	JN206057
CBS 245.35	Mucor microsporus	JN206273
CBS 249.35	Mucor silvaticus	JN206122	JN206455
CBS 251.35	Mucor falcatus	JN206250	JN206509	MT505926		MT548557		T
CBS 251.53	Mucor bacilliformis	JN206083	JN206451	MT505982	MT500067	MT548535	MT533676	T
CBS 252.35	Mucor falcatus	JN206249	MH867182
CBS 252.85	Mucor heterogamus	JN206161	JN206490
CBS 254.48	Mucor fuscus	JN206203	MH867885	KY012754.1	JF723848.2	JF723913.2		T of Mucor bedrchanii
CBS 255.36	Mucor inaequisporus	JN206177	JN206502	MT505922	MT500119	MT548563	MT533677	T
CBS 256.85	Mucor piriformis	JN206031
CBS 259.68	Helicostylum pulchrum	JN206052	MT523864	MT505999	MT500097	MT548546	MT533678
CBS 260.68	Mucor racemosus f. racemosus	JN205898	HM849676	MF495144.1	JF723877.2	MF495335.1	MF495042.1	T
CBS 275.49	Mucor plasmaticus	JN206078	JN206483	MT505980	MT500084	MT548550	MT533679
CBS 282.78	Mucor fuscus	JN206201	JN206442	KY012757.1
CBS 292.63	Mucor azygosporus	NR_103639	NG_057928	MT505920	MT500118	MT548559	MT533680	IT
CBS 293.63	Mucor bainieri	JN205995	JN206424	MF495064.1	MF495155.1	MF495286.1	MF494995.1	IT
CBS 293.66	Mucor ctenidius	JN205976	JN206417	MF495139.1	MF495229.1	MF495331.1	MF495038.1	T of Thamnidium ctenidium
CBS 336.68	Mucor fusiformis	NR_111660	NG_057915	MT506001	MT500081	MT548529	MT533688	T of Zygorhynchus psychrophilus
CBS 338.74	Mucor heterogamus	JN206169	JN206488
CBS 341.55	Thamnidium elegans	JN206060	JN206466	MT505998	MT500095	MT548544	MT533690
CBS 351.50	Mucor inaequisporus	JN206178	JN206500
CBS 362.68	Mucor hiemalis f. corticola	JN206132	JN206449
CBS 368.71A	Mucor strictus	JN206036
CBS 383.95	Mucor gigasporus	JN206246	MT523855	MT505969		MT548489	MT533693
CBS 385.95	Mucor endophyticus	JN206159	JN206448	MT505983	MT500068	MT548515	MT533694	T of Rhizomucor endophyticus
CBS 388.35	Mucor abundans	JN206111	MH867228	MT505932	MT500100	MT548492	MT533695	NT
CBS 402.73	Mucor plasmaticus	JN206081
CBS 404.58	Mucor exponens	JN206208	MH869358	KY012752.1
CBS 412.71	Mucor silvaticus	JN206124	MT523866	MT506002	MT500066		MT533699
CBS 416.67	Mucor zychae	NR_103641	NG_057930	MT505924		MT548555	MT533701	T
CBS 417.77	Mucor parviseptatus	JN206108	JN206453	MT505915	MT500063	MT548499	MT533702
CBS 433.87	Mucor ctenidius	JN205978		MF495140.1	MF495230.1	MF495333.1	MF495040.1
CBS 444.65	Mucor moelleri	JN206114	HM849682	MT505917	MT500098	MT548502	MT533707	T of Zygorhynchus moelleri
CBS 484.66	Mucor durus	JN206113
CBS 521.66	Mucor abundans	JN206110	JN206457
CBS 522.79	Mucor parviseptatus	JN206109
CBS 526.68	Mucor amethystinus	JN206015	JN206426.1	MF495148	MF495238	MF495265	MF494974	HT
CBS 527.68	Mucor piriformis	JN206034	JN206476
CBS 531.77	Mucor mousanensis	JN206016
CBS 535.78	Mucor genevensis	JN206046	JN206436
CBS 540.78	Mucor pseudolusitanicus	MF495059		MF495149	MF495239	MF495268	MF494977	HT
CBS 541.78	Mucor pseudocircinelloides	JN206013.1	JN206431.1	MF495150	MF495240	MF495334	MF495041	HT
CBS 543.80	Mucor pseudolusitanicus	MF495060.1		MF495151	MF495241	MF495269	MF494978
CBS 566.91	Mucor gigasporus	JN206247	JN206494				MT533715	T
CBS 573.70	Mucor bacilliformis	JN206084	JN206452
CBS 576.66	Mucor strictus	JN206037		MT505981	MT500078	MT548552	MT533719	NT
CBS 586.67	Mucor minutus	JN206048	JN206463	MT505989	MT500085	MT548537	MT533722	T of Mucor griseoochraceus
CBS 598.78	Mucor saturninus	JN206074
CBS 599.78	Mucor saturninus	JN206073
CBS 634.74	Mucor plumbeus	HM999955	HM849677
CBS 639.69	Helicostylum pulchrum	JN206055
CBS 640.67	Mucor mucedo	JN206085	HM849687	MT505970	AB077098.1	MT548534	MT533724	NT
CBS 641.69	Thamnidium elegans	JN206059
CBS 650.78	Mucor ardhlaengiktus M. aff. variisporus	JN206174	JN206499
CBS 652.78	Mucor prayagensis	JN206189	JN206498
CBS 674.88	Mucor ucrainicus	JN206192	JN206507
CBS 700.71	Mucor irregularis	JN206154	JN206450	MT505973	JX976225.1	MT548513	MT533726
CBS 735.70	Mucor nederlandicus	MH859923	MH871720	MT505923	MT500120	MT548564	MT533727
CBS 763.74	Mucor amphibiorum	HM999957	HM849688	KY012761.1	MT500115	MT548558		T
CBS 846.73	Mucor amethystinus	JN206014			MF495243	MF495266	MF494975
CBS 893.73 clonec1	Mucor flavus	JN206062	JN206465	MT505988	MT500087		MT533731	NT of Mucor sciurinus
CBS 893.73 clonec2	Mucor flavus	JN206063						NT of Mucor sciurinus
CBS 974.68	Mucor saturninus	JN206072	JN206458	MT505990	MT500086	MT548536	MT533734	NT
CBS 987.68	Mucor mucedo	JN206089	JN206480
CBS 993.70	Mucor aligarensis	JN206056	JN206461	MT505995	MT500089	MT548543	MT533735	T
CBS 999.70	Mucor mousanensis	JN206017	JN206434	MT505943	MT500062	MT548500	MT533736	T
CNUFC-MID1–1	Mucor orantomantidis	MH594737	MH591457					T	Hurdeal et al., 2021
CNUFC-MSW21–1	Mucor fluvii	MF667992	MF667995						Nguyen and Lee, 2022
CNUFC-MSW21–2	Mucor fluvii	MF667991	MF667996					T	Nguyen and Lee, 2022
CNUFC-UK2–1	Mucor stercocarius	KX839689	KX839685	MT505948	MT500060		MT533741	T	MycoBank, 2023
CNUFC-UK2–2	Mucor stercocarius	KX839680	KX839682
EML-QT1	Mucor koreanus	KT936259	NG_068529	MT505977	MT500076		MT533742	T	Nguyen et al., 2017
EML-QT2	Mucor koreanus	KT936260	KT936254						Nguyen et al., 2017
Isolate H13	Mucor nidicola	KX375786	KX375769						Hurdeal et al., 2021
JMRC SF012536	Mucor variicolumellatus	MF495054.1		MF495142	MF495232	MF495284	MF494965		Hurdeal et al., 2021
MFLU 21–0078	Mucor nederlandicus	MZ433254	MZ433251						Hurdeal et al., 2021
MFLU 21–0079	Mucor chiangraiensis	MZ433253	MZ433250					T	Hurdeal et al., 2021
MFLU 21–0145	Mucor aseptatophorus	MZ433252	MZ433249					T	Hurdeal et al., 2021
NYNU 174111	Mucor chuxiongensis	MG255732	MG255711					T	Chai et al., 2019
URM 7222	Mucor merdicola	KT960374	KT960372					T	Nguyen and Lee, 2022
URM 7223	Mucor caatinguensis	KT960377	KT960371					T	Hurdeal et al., 2021
URM 7640	Mucor pernambucoensis	MH155323	MH155322					T	De Lima et al., 2018
URM 90063	Mucor circinatus	KY008576	KY008571						Hurdeal et al., 2021
WA134959	Mucor sp.	OQ034234	OR244328	OQ108496	PP329305	PP329306	OQ055159	HT
WA134960	Mucor sp.	OQ034235	OR244329	PP319029	PP319030	PP329307	OQ055160
isolate 567-C	Mucor sp.	MK163846
WU 35867	Mucor rudolphii	KT736104							Hurdeal et al., 2021
WU 35869	Mucor rudolphii	NR_152977						IT	Hurdeal et al., 2021
CBS 699.68	Rhizopus microsporus	MH859203.1	MH870925.1	XM_023607220	XM_023606427.1		XM_023614532.1
CBS 186.87	Backusella grandis	JN206252	JN206527	MT505911	MT500021		MT533659	T of Mucor grandis
