# Supplementary material for: Mucor thermorhizoides—A New Species from Post-mining Site in Sudety Mountains (Poland)
Source: Curr Microbiol. 2024 Jun 1;81(7):201. doi: 10.1007/s00284-024-03708-7 (PMC11144139; doi:10.1007/s00284-024-03708-7)
Supplement: Supplementary file 3 — Supplementary Table 2 (XLSX 12 KB) [file 284_2024_3708_MOESM3_ESM.xlsx]

## Sheet: Arkusz1
Strain_ID	Species	Name	ITS	LSU	mcm7	rpb1	tsr	cfs	status	status reference
CBS 243.35	Mucor luteus	Mucor_luteus_1	HM999954	HM849685	MT505978	JX976289.1	MT548514	MT533675	T
CBS 260.68	Mucor racemosus f. racemosus	Mucor_racemosus_f._racemosus_1	JN205898	HM849676	MF495144.1	JF723877.2	MF495335.1	MF495042.1	T
CBS 100.66	Mucor strictus	Mucor_strictus_1	JN206035	JN206477					T of Mucor kanivcevii
CBS 110662	Mucor multiplex	Mucor_multiplex	JN206166	JN206484	MT506009	MT500103	MT548532	MT533738	T of Zygorhynchus multiplex
CBS 148.69	Mucor zonatus	Mucor_zonatus_1	JN206104	JN206454	MT505972	MT500105	MT548490	MT533648	T
CBS 154.69	Mucor japonicus	Mucor_japonicus	JN206158	JN206446	MT506004	MT500071	MT548516	MT533652
CBS 156.51	Mucor durus	Mucor_durus_1	JN206112	JN206456	MT505933	MT500101	MT548491	MT533653	ET, T of Circinella rigida
CBS 169.25	Mucor piriformis	Mucor_piriformis_1	JN206028	HM849681	MT505976	MT500077	MT548551	MT533655	NT
CBS 177.46	Mucor plasmaticus	Mucor_plasmaticus_1	JN206076	MH867680
CBS 183.76 clone c3	Mucor zonatus	Mucor_zonatus_2	JN206106
CBS 183.76 clone c4	Mucor zonatus	Mucor_zonatus_3	JN206107
CBS 204.28	Mucor microsporus	Mucor_microsporus_1	JN206272	JN206521	MT505918	MT500014		MT533663	T of Mucor cylindrosporus
CBS 215.27	Mucor megalocarpus	Mucor_megalocarpus	JN206160	JN206489	MT506008	MT500104	MT548531	MT533667	T of Zyghorhyncus macrocarpus
CBS 216.27	Mucor moelleri	Mucor_moelleri_2	JN206116
CBS 245.35	Mucor microsporus	Mucor_microsporus_2	JN206273
CBS 249.35	Mucor silvaticus	Mucor_silvaticus_1	JN206122	JN206455
CBS 251.53	Mucor bacilliformis	Mucor_bacilliformis_1	JN206083	JN206451	MT505982	MT500067	MT548535	MT533676	T
CBS 252.85	Mucor heterogamus	Mucor_heterogamus_1	JN206161	JN206490
CBS 256.85	Mucor piriformis	Mucor_piriformis_5	JN206031
CBS 275.49	Mucor plasmaticus	Mucor_plasmaticus_3	JN206078	JN206483	MT505980	MT500084	MT548550	MT533679
CBS 336.68	Mucor fusiformis	Mucor_fusiformis	NR_111660	NG_057915	MT506001	MT500081	MT548529	MT533688	T of Zygorhynchus psychrophilus
CBS 338.74	Mucor heterogamus	Mucor_heterogamus_2	JN206169	JN206488
CBS 368.71A	Mucor strictus	Mucor_strictus_2	JN206036
CBS 385.95	Mucor endophyticus	Mucor_endophyticus	JN206159	JN206448	MT505983	MT500068	MT548515	MT533694	T of Rhizomucor endophyticus
CBS 388.35	Mucor abundans	Mucor_abundans_2	JN206111	MH867228	MT505932	MT500100	MT548492	MT533695	NT
CBS 402.73	Mucor plasmaticus	Mucor_plasmaticus_6	JN206081
CBS 412.71	Mucor silvaticus	Mucor_silvaticus_2	JN206124	MT523866	MT506002	MT500066		MT533699
CBS 417.77	Mucor parviseptatus	Mucor_parviseptatus_1	JN206108	JN206453	MT505915	MT500063	MT548499	MT533702
CBS 444.65	Mucor moelleri	Mucor_moelleri_1	JN206114	HM849682	MT505917	MT500098	MT548502	MT533707	T of Zygorhynchus moelleri
CBS 484.66	Mucor durus	Mucor_durus_2	JN206113
CBS 521.66	Mucor abundans	Mucor_abundans_1	JN206110	JN206457
CBS 522.79	Mucor parviseptatus	Mucor_parviseptatus_2	JN206109
CBS 527.68	Mucor piriformis	Mucor_piriformis_3	JN206034	JN206476
CBS 573.70	Mucor bacilliformis	Mucor_bacilliformis_2	JN206084	JN206452
CBS 576.66	Mucor strictus	Mucor_strictus_3	JN206037		MT505981	MT500078	MT548552	MT533719	NT
CBS 640.67	Mucor mucedo	Mucor_mucedo_1	JN206085	HM849687	MT505970	AB077098.1	MT548534	MT533724	NT
CBS 987.68	Mucor mucedo	Mucor_mucedo_6	JN206089	JN206480
EML-QT1	Mucor koreanus	Mucor_koreanus_1	KT936259	NG_068529	MT505977	MT500076		MT533742	T	Nguyen et al., 2017
EML-QT2	Mucor koreanus	Mucor_koreanus_2	KT936260	KT936254						Nguyen et al., 2017
WU 35867	Mucor rudolphii	Mucor_rudolphii_1	KT736104							Hurdeal et al., 2021
WU 35869	Mucor rudolphii	Mucor_rudolphii_2	NR_152977						IT	Hurdeal et al., 2021
isolate 567-C	Mucor sp.	NMucor_srodow	MK163846
WA134959	Mucor sp.	NMucor_2	OQ034234	OR244328	OQ108496	PP329305	PP329306	OQ055159	HT
WA134960	Mucor sp.	NMucor_1	OQ034235	OR244329	PP319029	PP319030	PP329307	OQ055160
