# Supplementary material for: Mucor thermorhizoides—A New Species from Post-mining Site in Sudety Mountains (Poland)
Source: Curr Microbiol. 2024 Jun 1;81(7):201. doi: 10.1007/s00284-024-03708-7 (PMC11144139; doi:10.1007/s00284-024-03708-7)
Supplement: Supplementary file 4 — Supplementary Material 1 (ZIP 16 KB) [file 284_2024_3708_MOESM4_ESM.zip]

Archive with 7 entries (6 files):
- Supplementary 1/
- Supplementary 1/cfs_trim.fasta
- Supplementary 1/ITS_trim.fasta
- Supplementary 1/LSU_trim.fasta
- Supplementary 1/mcm7_trim.fasta
- Supplementary 1/rpb1_trim.fasta
- Supplementary 1/tsr_trim.fasta
