# Supplementary material for: Mucor thermorhizoides—A New Species from Post-mining Site in Sudety Mountains (Poland)
Source: Curr Microbiol. 2024 Jun 1;81(7):201. doi: 10.1007/s00284-024-03708-7 (PMC11144139; doi:10.1007/s00284-024-03708-7)
Supplement: Supplementary file 4 — Supplementary Material 1 (ZIP 16 KB) [file 284_2024_3708_MOESM4_ESM.zip › Supplementary 1/cfs_trim.fasta]

>Mucor_racemosus_f._racemosus_1
---gactttccatgatgctgaacttaaggctaaatacaacggtcgcaacaagatcccaat
ggagaccttctttgaggcctattttattggtaaggttgatttcaatggtgatgctttgga
aattatggaacttcgtcacgattgggcttctttcgagttcacttttggccaattcaaatt
cttcttgactcaatggcttcctgagactttctggcactctcgtgaacaagatgaaaacca
agttcgtgaccattatgatcgtggtaatgatttctatgaagctttcttgggccctcttat
ggtatatacttctggtattatctctgaccctactaagcgtgaaactttggaagaaatgca
agaaaataagatgaaactcgtttgtgaaaagcttcacttgaaggaaggcgaaaagcattt
agatatcggttgtggttggggtaccttggttgcctatgcttccaagaactacggaagtca
atctaccggtgttactcttgctcgtaatcaagttgctttcggtgataaacgtattgaaga
ttggggcgtcaagggtaaggctaatctcctttgtatggattaccgcgatattcccaagac
tcaaaagtatgacaaaattacggtaaggacattgttattaaccgtttcgttacatatact
gacttttaacttaggctgttgaaatggctgaacatgttggtattcgtcgtttccaaactt
tccttcgtgaaa
>Mucor_zonatus_1
cttgactttccacgatgctgagctcaaggctacttatcacggtcgtaataaaatccctat
ggagactttcttcgaagcttatttcgttggtaaagtcgacttcaacggtgatgctcttga
aattatggaacttcgtcatgactgggctgctttccaattgacttttggtcaattcaagtt
cttcttgacccagtggcttcctgagactttctggcactctcgtgaacaagatgaaaatca
agttcgtgaccattatgaccgtggtaatgacttttatgaagctttcttaggtcctcttat
ggtttacacttccggtattatttctgatcctactaaacgcgaaactcttgaagaaatgca
agaaaacaagatgaaacttatttgtgaaaagctccacttaaaggaaggtgaaaagcattt
ggatattggttgtggttggggtactttggttgcttatgcttccaagaactatggtagtca
atctactggtgttactcttgctcgtaaccaagttgctttcggtgataaacgtattgaaga
ctggggtgttaagggtaaggccaaccttctctgtatggattatcgtgatatccccaagaa
tcaaaagtatgacaaaattacggtaaagtattatttcctttattttgtctattgttgact
gacttttaatacaggctgttgaaatggctgaacatgttggtattcgtcgtttccaagctt
tccttcgtgata
>Mucor_japonicus
tttgactttccacgatgccgaactcaaggctgcctacaccggcggtcgtaagatccccat
ggaaaccttctttgaagcctatttcgttggtaagattgatttcaacggtgatgctttaga
aatcatggaacttcgtcatgattgggcctctttcgaactcacttttggacaattcaagtt
cttcttgactcaatggttacccgagactttctggcactctcgtgaacaagatgagaacca
agttcgtgatcattatgaccgcggtaacgatttctatgaagccttcttgggtcctctcat
ggtttacacttctggtattatttctgaccctactaagcgcgaaactcttgaagaaatgca
agagaacaagatgaaacttgtttgtgaaaagctccacttgaaggaaggcgagaagcattt
ggatattggttgtggttggggtactttggttgcttatgcttccaagaactatggaagtca
atctaccggtgttactcttgctcgtaaccaagttgcctttggtgataagcgtattgaaga
ctggggtgttaaggataaggccaaccttctctgtatggattatcgtgatattcccaagaa
ccaaaagtatgacaagattacggtaaagtattatatcctacccgttgtttattgttgact
gacttttaatttaggctgtcgagatggcagaacatgttggtattcgtcgtttccaaactt
tccttcgcgaaa
>Mucor_durus_1
cttgactttccacgatgctgaactcaagtctacttatcacggtcgtaacaagatccccat
ggaaaccttctttgaagcctactttaagggtaaggttgatttcaacggtgatgctcttga
aattatggaacttcgtcacgactgggctgctttccaactcacttttggtcaattcaagtt
cttcttgacccaatggcttcctgaaactttctggcactctcgtgaacaagatgaaaacca
agtccgtgatcactatgaccgtggtaatgatttctatgaagccttcttgggtcccctcat
ggtttacacttctggtatcatctctgatcctaccaagcgtgaaactctcgaagaaatgca
agaaaacaagatgaaacttatctgtgaaaagctccacttgaaggaaggtgaaaaacattt
ggatattggttgtggttggggtactttggtcgcatatgcttccaagaactatggcagtca
atctaccggtgtcactctcgctcgtaaccaagttgctttcggtgataaacgtattgaaga
ctggggtgttaagggcaaggctaatcttctttgtatggattatcgtgatatccctaagaa
tcaaaagtatgacaaaattactgtaagttatcctatgaaaagtttattattgttttcact
gagttttaatttaggctgttgagatggctgaacatgttggtattcgtcgtttccaaactt
tccttcgcgaaa
>Mucor_piriformis_1
cttgaccttccatgatgctgacctcaaggctgcttacagcggtcgtaacaagatccccat
ggaaaccttctttgaagcttactttgttggtaagatcgacttcaacggtgatgctttaga
aatcatggagcttcgtcatgactgggccaacttcaaccttacctttggacaattcaagtt
cttcttgacacaatggcttcctgaaaccttctggcattcccgcgaacaagacgaaaacca
agtccgtgatcattatgatcgcggtaacgatttctatgaggctttcttgggtcctttgat
ggtctacacctctggtattatttctgaccctaccaaacgcgaaacactcgaagaaatgca
agaaaacaaaatgaaactcgtctgtgaaaagctccacatgaaggaaggtgatagacattt
ggatatcggttgtggttggggtactttggttgcttatgcttccaagaactacggaagtca
atctaccggtgtcacacttgctcgtaaccaagtcgcctttggtgataagcgtattgaaga
ctggggtgttaagggtaaggctaatcttctctgtatggattatcgtgatatccccaagac
tgagaagtatgacaaaattacggtaaagtggttcacctttcattgttgttattgttgact
gacttttaatgtaggctgttgaaatggctgaacatgttggtattcgtcgtttccaaactt
tccttcgtgaaa
>Mucor_microsporus_1
tttgacttttcacgatgctgaattaaaagctcaataccacggccgtaacaaaattccaat
ggaaaccttttttgaagcctatttcgttggcaaagtcgactttaacggtgatcctctcga
aatcatggaacttcgtcacgattgggctgctttccaatttacttttgggcagttcaagtt
ttttttgactcagtggctccctgagaccttttggcactcacgcgaacaagacgaaaacca
ggttcgtgatcactatgaccgcggtaacgatttctatgaggctttcttgggtcccttgat
ggtgtacacttctggaattatctctgatcctaccaaacacgaaacccttgaacaaatgca
agaaaacaagatgaaacttatttgcgagaagcttcatatgaagaacggacagaaacattt
agatattggttgtggttggggcactttggttgcctatgcctccaaaaattatgctactca
gtctactggcgttactctttctcgcaatcaagttgcctttggtgaaaaacgtattgaaga
gtggggtgtcaagggtaaagctaatcttctttgtatggattatcgtgatattcccaagga
tcaaaagtatgacaagattacggtaaagttacatgacacgtaggccctcactaattgact
gactttcaaaataggctgttgaaatggctgaacacgttggtattcgtcgtttccaagcct
tccttgttgaag
>Mucor_megalocarpus
cttgactttccacgatgctcaactcaaggccgcttattacggtcgtaacaaggtccctat
ggaaactttctttgaagcctattttgttggtaaagttgactttaatggcgacccacttga
aatcatggaacttcgtcacgattgggccgcttttgaattaacttttggacaattcaagtt
cttcttaacccaatggcttcccgagactttctggcactcccgtgaacaagatgaaaacca
agttcgtgatcattatgaccgtggtaatgacttttacgaggccttcctcggtcccctcat
ggtttacacctctggtatcatctctgaccctactaagcgcgaaactcttgaagaaatgca
agaaaacaaaatgaaacttatttgtgaaaagctccacttgaaggaaggcgagaagcattt
ggatattggttgtggttggggtactttggtcgcctatgcttcaaagaactatggaagtca
atctactggtgtcactcttgctcgtaatcaagttgcctttggtgagaaacgtattgaaga
ctggggtgttaagggtaaggctaaccttctctgtatggattatcgtgatatccccaagaa
tcaaaagtatgacaaaattacggtaaagtattatatccattgtgttgtttattgttgact
gacttttaatgtaggctgttgaaatggctgaacatgttggtattcgtcgtttccaaactt
tccttcgtgaaa
>Mucor_luteus_1
tttgactttccacgacgccgaattaaaggctgcttataccggaggtcgtaagatccctat
ggaaacctttttcgaagcttacttcattggtaagattgatttcaacggtgatgctttaga
aattatggaacttcgtcacgactgggcttcttttgaatttacctttggacaattcaagtt
ctttttgactcaatggttacccgagaccttctggcattctcgtgaacaagatgaaaatca
agtccgtgatcattatgaccgtggtaatgatttctatgaagctttcttgggtcctcttat
ggtttacacttctggtatcatttctgatcctactaaacgcgaaactcttgaagaaatgca
agaaaacaagatgaaattgatttgtgaaaagctccacttgaaggaaggtgagaagcattt
ggatattggttgcggttggggtaccttggttgcttatgctgccaagaactatggtagtga
atccactggtgttactcttgctcgtaaccaagttgctttcggtgataaacgtatcgaaga
ttggggtgtcaagggtaaagctaaccttctctgtatggattatcgtgatattcccaagaa
ccaaaagtatgacaagattacggtaaagtagtatacccccctttcacgacattgtttact
gaccttgaatttaggctgttgaaatggctgaacatgttggtattcgtcgtttccaaactt
tccttcgtgaaa
>Mucor_bacilliformis_1
tttgactttccatgatgctgaacttaaggctgcttatcacggtcgtaacaagatccctat
ggaaactttctttgaagcatacttcgttggtaaggttgatttcaacggtgatgctttgga
aattatggaacttcgtcatgactgggcctctttccaattcactttcggacaattcaagtt
cttcttgactcaatggcttcctgagactttctggcactcccgtgaacaagatgagaacca
agttcgtgatcattatgaccgtggtaacgatttctatgaggctttcttaggtcctcttat
ggtttacacctctggtattatttctgaccctactaagcgcgaaactcttgaagaaatgca
agaaaacaagatgaaacttatttgtgaaaagctccacttaaaggaaggcgagaagcattt
ggatattggttgtggttggggtaccttggttgcttatgcttccaagaactacggaagtca
atctactggtgtaactcttgctcgtaatcaagttgcctttggtgacaagcgtatcgaaga
ttggggtgttaagggtaaggctaaccttctctgtatggattaccgtgatattcccaagaa
ccaaaagtatgacaaaattacggtaaagtattatatccttgttttttgttattgtgaact
gacttttaatttaggctgttgaaatggctgagcatgttggtattcgtcgtttccaaactt
tccttcgtgaaa
>Mucor_plasmaticus_3
tttgactttccatgatgctgaacttaaggctaaatacaacggtcgtaacaagatccctat
ggaaactttcttcgaagcctactttgttggcaaggttgatttcaatggtgatgctttaga
aattatggaacttcgtcatgattgggccaacttccaacttacttttggtcaattcaaatt
ctttttaactcaatggcttcctgaaactttctggcattctcgtgaacaagatgagaacca
agtacgtgatcattatgaccgtggtaatgatttctatgaagctttcttgggtcctcttat
ggtttatacctctggtattatttcagatcctaccaagcgcgaaagtcttgaagaaatgca
agaaaacaaaatgaaacttatctgtgaaaagctccatatgaaggaaggtgataaacattt
agatattggttgtggttggggtactttggttgcttatgcttccaagaactacggtagtca
atctactggtgttactcttgctcgtaaccaagttgcttttggtgataaacgtattgaaga
ctggggtgttaaggataaggctaaccttctctgtatggattatcgtgatattcccaagac
tcaaaagtatgacaaaattacggtaaagtattatttcctttcaatccgttattgtttact
gacctttaaaataggctgttgaaatggctgagcatgttggtattcgtcgtttccaaactt
tccttgttgaaa
>Mucor_fusiformis
cttgaccttccacgatgctgaactcaaggctacctactctggcggtcgtaagattcctat
ggaaaccttctttgaagcctatttcattggtaaggttgactttaacggtgatgctttaga
aatcatggaactccgtcatgattgggcctctttcgaattcacttttggacaattcaagtt
cttcttgactcaatggttacctgagaccttttggcactctcgtgaacaagatgaaaccca
agttcgtgatcattatgatcggggtaacgatttttatgaagccttcttaggtcctctcat
ggtctacacttctggtattatttctgaccctactaagcgcgaaactcttgaagaaatgca
agagaacaagatgaaacttatttgtgaaaagctccacttgaaggaaggcgagaagcattt
ggatattggttgtggttggggtactttggtcgcttatgctgccaaaaactatggtagtca
atccactggtgttactcttgcccgtaaccaagttgccttcggtgataagcgtattgaaga
ctggggtgttaagggtaaggccaaccttctctgtatggattatcgtgatattcccaagaa
cgaaaagtatgacaagattacggtaaagtatacccccttgttttgatgttattgttgact
gacttttaacttaggctgttgagatggctgaacatgttggtattcgtcgtttccaaactt
tccttcgtgaaa
>Mucor_endophyticus
cttaaccttccacgatgctgaacttaaggctacttactccaatggtcgtaagatccctat
ggaaaccttcttcgaaaactattttgttggtaaaatcgatttcaacggtgatgctttgga
aattatggaacttcgtcatgactgggcctcttttgaattcactatgggacaattcaagtt
cttcttgactcaatggttacctgaaactttctggcactctcgtgagcaagatgaaaacca
agttcgtgatcattatgaccgcggtaacgatttctatgaagctttcttgggtcctctcat
ggtatacacttctggtattatttctgatcctactaaacgcgaaactcttgaagaaatgca
agagaacaagatgaagcttatttgtgaaaagcttcacttaaaggaaggcgagaagcattt
ggatattggttgtggttggggtactttggtagcctatgcttccaagaactatggtagtca
atctactggtgttactcttgctcgtaaccaagttgctttcggtgataaacgtattgaaga
ctggggtgttaaaggtaaggccaacctcctctgcatggactaccgtgatattcccaagaa
ccaaaagtatgacaagattacggtaaagtattatatcctgatcgttgtttattgttggct
gacttttaatgtaggctgttgagatggctgaacatgttggtattcgtcgtttccaaactt
tccttcgtgaaa
>Mucor_abundans_2
cttgactttccacgatgctgaactcaagtctgcttatcacggccgtaacaagatccccat
ggaaactttctttgaagcctactttaagggtaaggttgatttcaacggtgatgctcttga
aattatggaacttcgtcacgactgggctgctttccaattcacttttggtcaattcaagtt
cttcttgacccaatggcttcctgagactttctggcactctcgtgaacaagatgaaaatca
agttcgtgatcactacgaccgtggtaatgatttctatgaagcctttttgggtcctcttat
ggtttatacttctggtatcatctctgatcctaccaaacgtgaaactctcgaagaaatgca
agaaaacaagatgaagcttatctgtgaaaagctccacttgaaggaaggtgaaaaacattt
agatattggttgtggttggggtactttggttgcctatgcttccaagaactatggcagtca
atctaccggtgtcactctcgctcgtaaccaagttgctttcggtgataaacgtattgaaga
ctggggtgtgaaggataaggctaaccttctctgtatggattatcgtgatatccccaagaa
tcaaaagtatgacaaaattaccgtaagttaccctatgaaaagtttgttattgttttgact
gacttttaaattaggctgttgagatggctgaacatgttggtcttcgtcgtttccaaactt
tccttcgcgaaa
>Mucor_silvaticus_2
cttgactttccacgatgctgagctcaaggctacttataacggtcgtaacaagatccctat
ggaaaccttctttgaagcttactttattggtaaggttgacttcaacggtgatgctctcga
aattatggaacttcgtcatgactgggcttctttccaactcacttttggtcaattcaagtt
cttcttgacccaatggcttcctgagaccttctggcactctcgtgaacaagatgaaaacca
agttcgtgatcactatgaccgtggtaacgatttctatgaagccttcttgggccccctcat
ggtttacacctctggtattatctctgaccctactaaacgcgaaactcttgaagaaatgca
agaaaacaaaatgaaacttatctgtgaaaagctccacttaaaggaaggcgaaaagcattt
ggatattggttgtggttggggtaccttggttgcttatgcttccaagaactatggtagtca
atctactggtgttactcttgctcgtaaccaagttgcttttggtgataaacgtatcgaaga
ctggggtgttaagggtaaagctaaccttctctgtatggattatcgtgatatccccaagac
ccaaaagtatgacaaaattacggtaaagtattaattccttgaatttattgtttgttgact
gacctttaatttaggccgttgaaatggctgaacatgttggtattcgtcgtttccaaactt
tccttcgtgaaa
>Mucor_parviseptatus_1
tttgactttccatgacgctgaactcaaggccacctatcacggtcgtaacaagattcctat
ggaaaccttttttgaagcttattttgttgggaaagttgattttaacggtgatgctcttga
aattatggaacttcgtcatgactgggctgctttccaactcacttttggtcaatttaagtt
tttcctgactcaatggctccctgagactttctggcactcccgtgaacaagatgaaaatca
agtgcgtgatcactatgaccgtggtaatgatttctatgaagctttcttaggtcccttgat
ggtctatacctctggtattatctctgatcctactaagcgtgaaactcttgaagaaatgca
agaaaacaagatgaaacttatctgtgagaagctccacctgaaggaaggtgaaaagcattt
ggatattggttgtggctggggtactttggttgcttatgcctccaagaactacaacagtca
atctactggtgttacccttgctcgtaatcaagttgctttcggtgaaaaacgtattgaaga
ctggaatgttaagggtaaggctaatcttctctgtatggattaccgtgatatccccaaaaa
tcaaaagtatgacaagattacggtacagtatttcttccctttctttattgttatataact
gacttttaaattaggctgtcgaaatggctgaacatgttggtattaagcgtttccaagctt
tcctcgttgaaa
>Mucor_moelleri_1
cttgactttccacgatgctgagctcaaggctctttatcacggtcgtaacaagatccccat
ggaaactttctttgaagcttactttgttggtaaggttgactttaatggtgatgctcttga
aattatggaacttcgtcatgactgggctgctttccaattcacttttggtcaattcaagtt
cttcttgactcagtggctccctgagactttctggcactctcgtgaacaagacgaaaatca
agttcgtgatcactatgaccgtggtaatgatttctatgaagctttcttgggtcctctcat
ggtttatacttctggtatcatctctgatcctactaagcgtgaaactcttgaagaaatgca
agaaaacaagatgaaacttatttgtgaaaagctccacttgaaggaaggtgaaaagcattt
agatatcggttgtggttggggtactttggtcgcttatgcctcaaagaactatggtagtca
atctactggtgtcactctcgctcgtaatcaagttgctttcggtgaaaaacgtattgaaga
ctggggtgttaagggtaaggctaaccttctctgtatggattatcgtgatatccccaagaa
tcaaaagtatgacaaaattacggtaaagtatttcccttctttttttgtttattgttgact
gacttttaaaacaggctgttgaaatggctgaacatgttggtcttcgccgtttccaaactt
tccttcgtgaaa
>Mucor_strictus_3
cttgactttccatgatgccgaactcaaggcatcttatagcggtcgtaacaagattcccat
ggaaactttctttgaagcttatttcattggtaaggttgactttaatggtgatcctttaga
aatcatggaacttcgtcatgattgggcaaatttccaacttacttttggtcaatttaaatt
cttcttgactcaatggcttcctgaaactttctggcattctcgtgaacaagatgaaaatca
agttcgtgatcattatgatcgtggtaacgatttctatgaggctttcttaggtcctcttat
ggtttatacttctggtattatttctgatcctactaagcgtgaaactcttgaagaaatgca
agaaaacaaaatgaaactcgtctgtgaaaagctccacatgaaggaaggtgatagacattt
agatattggttgtggttggggtactttggttgcttatgcttccaagaactatggaagtca
atctactggtgtcactcttgctcgtaaccaagttgcctttggtgacaaacgtattgaaga
ctggggtgttaagggtaaggctaaccttctctgtatggattatcgtgatattcccaagac
tgaaaagtatgacaaaattacggtaaagtattatacccccttttattgttcttgttgact
gacttttaaaataggctgttgaaatggctgaacatgttggtattcgtcgtttccaaactt
tccttactgaaa
>Mucor_mucedo_1
cttgaccttccacgatgccgaactcaaggctgcctaccacggtcgtaacaagatccccat
ggaaaccttcttcgaagcttattttgtcggtaaggtcgatttcaacggtgaccccttaga
aatcatggaactccgtcatgactgggccaacttccaattgactttcggtcagttcaagtt
cttcttaacacaatggcttcccgagactttctggcactcccgtgaacaagatgagaacca
ggtccgtgatcattatgaccgcggtaacgatttctatgaggcctttttgggtcccctcat
ggtctacacctctggtatcatctctgatcctaccaagcgtgaaactttggaagaaatgca
agaaaacaaaatgaaactcgtatgtgaaaagcttcacatgaaggaaggtgatagacattt
ggatatcggttgtggttggggtaccttggttgcttatgcttccaagaactacggaagtca
atctactggtgtcacacttgctcgtaaccaggttgcctttggtgataagcgtatcgaaga
ctggggtgtcaagggtaaggctaaccttctctgtatggattaccgtgatattcccaagac
tgaaaaatatgataagattactgtaagcttttttttaccttttcttttatactttgtact
gactttgaaaataggctgttgagatggctgaacatgttggtattcgtcgtttccaaactt
tccttcgtgaaa
>Mucor_multiplex
cttgactttccacgatgctgaactcaaggccgcttatcacggtcgtaacaagatccctat
ggaaactttctttgaagcctattttgttggtaaagttgactttaacggcgacccacttga
aatcatggaacttcgtcacgattgggccgmttttgaattcactttaggacaattcaagtt
cttcttgacccaatggcttcccgagactttctggcactcccgtgaacaagatgaaaacca
agttcgtgatcattatgaccgtggtaatgacttttacgaggccttccttggtcccctcat
ggtttacacctctggtatcatctctgaccctactaagcgcgaaactcttgaagaaatgca
agaaaacaaaatgaaacttatttgtgaaaagctccacttgaaggaaggcgagaagcattt
ggatattggttgtggttggggtactttggtcgcttatgcttcaaagaactatggaagtca
atctactggtgtcactcttgctcgtaatcaagttgcctttggtgagaaacgtattgaaga
ctggggtgttaagggtaaggctaaccttctctgtatggattatcgtgatatccccaagaa
tcaaaagtatgacaaaattacggtaaagtattatatccattgtgttgtttattgttgact
gacttttaatataggctgttgaaatggctgaacatgttggtattcgtcgtttccaaactt
tccttcgtgaaa
>Mucor_koreanus_1
cttgaccttccatgatgctgacctcaaggctgcttacagcggtcgtaacaagatccccat
ggaaactttctttgaagcttactttgttggtaagatcgacttcaacggtgatgctttaga
aatcatggagcttcgtcatgactgggccaacttcaaccttacctttggacaattcaagtt
cttcttgacacaatggcttcctgaaaccttctggcattcccgcgaacaagacgaaaacca
agtccgtgatcattatgatcgcggtaacgatttctacgaggctttcttgggtcctttaat
ggtctacacctctggtattatttctgaccctaccaaacgcgaaacacttgaagaaatgca
agaaaacaaaatgaaactcgtctgtgagaagctccacatgaaggaaggtgataaacattt
ggatatcggttgtggttggggtactttggttgcttatgcttccaagaactacggaagtca
atctaccggtgtcacacttgctcgtaaccaagtcgcctttggtgacaagcgtattgaaga
ctggggtgttaagggtaaggctaaccttctctgtatggattatcgtgatatccccaagac
tgagaagtatgacaaaattacggtaaagtggttcacctttcattgttgttattgttgact
gacttttaatgtaggctgttgaaatggctgaacatgttggtattcgtcgtttccaaactt
tccttcgcgaaa
>NMucor_2
tttgattatccacgatgcagaattaaagtcccaataccgtggccgtaacaagattccaat
ggaaaccttttttgaagcttatttcattggcaaaattgactttaacggcgatcctcttga
aatcatggaactccgtcacgactgggctactttccaatttacttttggacagttcaaatt
ctttttgactcaatggcttcctgaaaccttttggcattctcgtgaacaagatgaaaacca
agttcgtgatcattatgaccgcggtaacgacttttatgaagctttcttgggccccttaat
ggtctacacctctggtattatctctgatcctactaaacgcgaaactctggaagaaatgca
aaataataagatggaactcatttgtcaaaagcttcatatgaaggaaggagagaagcattt
ggatattggttgtggttggggtactttggttgcccatgcatccaagaatcatggtactca
gtctactggtgtcactctttctcgtaaccaagtcgaatttggcgaaaagcgtattgaaga
ttggggtgtcaaagacaaggctaaccttctttgcatggattatcgtgacattcccaagaa
tcaaaagtatgacaagattacggtaaagtatacatgctgtgtgatccaaactaatcgatt
gatttttaaattaggctgctgaaatggctgaacatgttggtattcgtcgcttccaaacct
tcctctgtgaaa
>NMucor_1
tttgattatccacgatgcagaattaaagtcccaataccgtggccgtaacaagattccaat
ggaaaccttttttgaagcttatttcattggcaaaattgactttaacggcgatcctcttga
aatcatggaactccgtcacgactgggctactttccaatttacttttggacagttcaaatt
ctttttgactcaatggcttcctgaaaccttttggcattctcgtgaacaagatgaaaacca
agttcgtgatcattatgaccgcggtaacgacttttatgaagctttcttgggccccttaat
ggtctacacctctggtattatctctgatcctactaaacgcgaaactctggaagaaatgca
aaataataagatggaactcatttgtcaaaagcttcatatgaaggaaggagagaagcattt
ggatattggttgtggttgggg---------------------------------------
------------------------------------------------------------
------------------------------------------------------------
------------------------------------------------------------
------------------------------------------------------------
------------
