# Supplementary material for: Mucor thermorhizoides—A New Species from Post-mining Site in Sudety Mountains (Poland)
Source: Curr Microbiol. 2024 Jun 1;81(7):201. doi: 10.1007/s00284-024-03708-7 (PMC11144139; doi:10.1007/s00284-024-03708-7)
Supplement: Supplementary file 4 — Supplementary Material 1 (ZIP 16 KB) [file 284_2024_3708_MOESM4_ESM.zip › Supplementary 1/ITS_trim.fasta]

>Mucor_luteus_1
atcattaaataattttgaggctggcccttctatatttactgtgaactgtattattttctg
gcgtttgagaaatgtccgctggctataaggataggcctggggaatgttaatcgagtcaga
gtcaggcttaggcctggtatcctattattatttaccaaaagaattcagtattataattgt
aacataagtaaaaaacttataaaaacaacttttaacaacggatctcttggttctcgcatc
gatgaagaacgtagcaaagtgcgataactagtgtgaattgcatattcagtgaatcatcga
gtctttgaacgcatcttgcgcctgatggtattccatcaggcacgcctgtttcagtatcaa
aaacaccccacattccaaaccttgcgtgaaatggacttgagaacctt----ggtggattt
ctttaaatacattaggcctgaacttggttttctgcctgaacatttttttaatataaagga
atgctcta-aaaagactttctgggggcctcccaaataaattcttaaacttgatctgaaat
caggcgggattaccc
>Mucor_racemosus_f._racemosus_1
atcattaaataatcaatatcttggctcattattatttactgtgaactgtattattatttg
acatttgagggatgttcaa-tgttataaggatagacattggaaatgttaaccgagtcata
atcaggtttaggcctggtatcctattattatttaccaaatgaattcagaattaatattgt
aacatagctaaaaaatctat-aaaacaacttttaacaacggatctcttggttctcgcatc
gatgaagaacgtagcaaagtgcgataactagtgtgaattgcatattcagtgaatcatcga
gtctttgaacgcaacttgcgctcattggtattccaatgagcacgcctgtttcagtatcaa
aacaaaccctctatccaacttttgtttataggattattggggggatctgatcttgaaatc
cctgaaatttacaaggcctgaacttgtttaaatgcctgaacttttttttaatataaagga
aagctcttaat-tgactttgatggggcctcccaaataatcttttaaatttgatctgaaat
caggcgggattaccc
>Mucor_piriformis_1
atcattaaataaa----ttttcttcttttcactctttaccgtgaactgtattattacgcg
gcgcttgaggaatgctttctggtcatatggacaggccagaaagatgttaaccgagtcgtg
atcaagcttaggcttggtgtccaattattattatccaaaagaattcattttaaatatttt
aatatggcttaaaaaaccattaaaacaacttttaacaacggatctcttggttctcgcatc
gatgaagaacgtagcaaagtgcgataactagtgtgaattgcatattcagtgaatcatcga
gtctttgaacgcatcttgcggtcgttggtattccaacgaccacgcctgtttcagtatcaa
aaacaccccacatcttaaatttttttaacgatggtcttgggagcgcccacgggcagttct
ccttaataatatttggctaagatttcttcttctgcctagaaatttttttaatttaaaaga
ttggttttcaggaagaaatgtggaggccactcaaataattttcaaattttgatctgaaat
caggcgggattaccc
>Mucor_piriformis_5
atcattaaataaa----ttttcttcttttcactctttaccgtgaactgtattattacgcg
gcgcttgaggaatgctttctggtcatatggacaggccagaaagatgttaaccgagtcgtg
atcaagcttaggcttggtgtccaattattattatccaaaagaattcattttaaatatttt
aatatggcttaaaaaaccattaaaacaacttttaacaacggatctcttggttctcgcatc
gatgaagaacgtagcaaagtgcgataactagtgtgaattgcatattcagtgaatcatcga
gtctttgaacgcatcttgcggtcgttggtattccaacgaccacgcctgtttcagtatcaa
aaacaccccacatcttaaatttttttaacgatggtcttgggagcgcccacgggcagttct
ccttaataatatttggctaagatttcttcttctgcctagaaatttttttaatttaaaaga
ttggttttcaggaagaaatgtggaggccactcaaataa-tttcaaattttgatctgaaat
caggcgggattaccc
>Mucor_piriformis_3
atcattaaataaaa---------tctttccactctttaccgtgaactgtattattacgcg
gcgcttgaggaatgctttctggtcatatggacaggccagaaagatgttaaccgagtcgtg
atcaagcttaggcttggtgtccaattattattatccaaaagaattcattttaaatatttt
aatatggcttaaaaaaccattaaaacaacttttaacaacggatctcttggttctcgcatc
gatgaagaacgtagcaaagtgcgataactagtgtgaattgcatattcagtgaatcatcga
gtctttgaacgcatcttgcggtcgttggtattccaacgaccacgcctgtttcagtatcaa
aaacaccccacatcttttatttttttaacgatggtcttgggagcgcccacgggcagttct
ccttaataatatttggctaagatttcttcttctgccgagaaatttttttaatttaaaaga
ttggttttcagtaagaaatgtggaggccactcaaataattctcaaattttgatctgaaat
caggcgggattaccc
>Mucor_strictus_1
atcattaaataattaatatttatttctttctttctttaccgtgaactgtattattacacg
acgcttgaggaatgctttctggtcatatggacaggccaggcagatgttaaccgagtcgtg
atcaagcttaggcttggtgtccaattattattatccaaaagaattcattttaaatattat
aatatggcttaaaaaaccattaaaacaacttttaacaacggatctcttggttctcgcatc
gatgaagaacgtagcaaagtgcgataactagtgtgaattgcatattcagtgaatcatcga
gtctttgaacgcatcttgcggtcgttggtattccaacgaccacgcctgtttcagtatcaa
aaacaccccacattcataattttattttgaatggttttgggagggcttagtgtcggttct
ccttaataatatttggccaaggtttcttcttctgcctgaacttttttttaatttaaaaga
ttgttcttcagggtttcaatagtgggcccaccaaataattttttaattttgatctgaaat
caggcgggattaccc
>Mucor_strictus_2
atcattaaataattaatatttatttctttctttctttaccgtgaactgtattattacacg
acgcttgaggaatgctttctggtcatatggacaggccaggcagatgttaaccgagtcgtg
atcaagcttaggcttggtgtccaattattattatccaaaagaattcattttaaatattat
aatatggcttaaaaaaccattaaaacaacttttaacaacggatctcttggttctcgcatc
gatgaagaacgtagcaaagtgcgataactagtgtgaattgcatattcagtgaatcatcga
gtctttgaacgcatcttgcggtcgttggtattccaacgaccacgcctgtttcagtatcaa
aaacaccccacattcataattttattttgaatggttttgggagggcttagtgtcggttct
ccttaataatatttggccaaggtttcttcttctgcctgaacttttttttaatttaaaaga
ttgttcttcagggtttcaatagtgggcccaccaaataattttttaattttgatctgaaat
caggcgggattaccc
>Mucor_strictus_3
atcattaaataattaatatttatttc--ttcttctttaccgtgaactgtattattacgcg
gcgcttgaggaatgctttctggtcatatggacaggccaggtagatgttaaccgagtcgcg
atcaagcctaggcttggtgtccaattattattatccaaaagaattcattttaaatattat
aatatggcttaaaaaaccattaaaacaacttttaacaacggatctcttggttctcgcatc
gatgaagaacgtagcaaagtgcgataactagtgtgaattgcatattcagtgaatcatcga
gtctttgaacgcatcttgcggtcgttggtattccaacgaccacgcctgtttcagtatcaa
aaacaccccacattcataattttattttgaatggttttgggagggcttagtgtcggttct
ccttaataatatttggccaaggtttcttcttctgcctgaacttttttttaatttaaaaga
ttgttcttcagggtttcaatagtgggcccatcaaataattttttaattttgatctgaaat
caggcgggattaccc
>Mucor_plasmaticus_1
atcattaaataatacgattctctttttatcttctacatttgtgaactgtattattattcg
gcgcttgaggaatgctctctggtcatatggacaggccaggtagatgttaaccgagtcgaa
atcaagcttaggcttggtgtcctattatt-ttatccaaaagaattcattttaaatatttt
aatatggcttaaaaaaccattaaaacaacttttaacaacggatctcttggttctcgcatc
gatgaagaacgtagcaaagtgcgataactagtgtgaattgcatattcagtgaatcatcga
gtctttgaacgcatcttgcggtcattggtattccaatgaccacgcctgtttcagtatcaa
aaacaccccacattcaacaatttattctgaatggttttgggagaactctgagttaaatct
ccttaataatatttggccatggcgattttttctgcctgaacttttttttaatttaaaaga
atatttttcagaagtctcggtctgggcctactaaatagttttttaattttgatctgaaat
caggcgggattaccc
>Mucor_plasmaticus_3
atcattaaataatacgattctctttttatcttctacatttgtgaactgtattattattcg
gcgcttgaggaatgctctctggtcatatggacaggccagttagatgttaaccgagtcgaa
atcaagctgaggcttggtgtcctattatt-ttatccaaaagaattcattttaaatatttt
aatatggcttaaaaaaccattaaaacaacttttaacaacggatctcttggttctcgcatc
gatgaagaacgtagcaaagtgcgataactagtgtgaattgcatattcagtgaatcatcga
gtctttgaacgcatcttgcggtcattggtattccaatgaccacgcctgtttcagtatcaa
aaacaccccacattcaacaatttattctgaatggttttgggagaactctgagttaaatct
ccttaataatatttggccatggcgattttttctgcctgaacttttttttaatttaaaaga
atatttttcagaagtctcggtctgggcctactaaatagttttttaattttgatctgaaat
caggcgggattaccc
>Mucor_plasmaticus_6
atcattaaataatacgattctctttttatcttctacatttgtgaactgtattattattcg
gcgcttgaggaatgctctctggtcatatggacaggccagttagatgttaaccgagtcgaa
atcaagctgaggcttggtgtcctattatt-ttatccaaaagaattcattttaaatatttt
aatatggcttaaaaaaccattaaaacaacttttaacaacggatctcttggttctcgcatc
gatgaagaacgtagcaaagtgcgataactagtgtgaattgcatattcggtgaatcatcga
gtctttgaacgcatcttgcggtcattggtattccaatgaccacgcctgtttcagtatcaa
aaacaccccacattcaacaatttattctgaatggttttgggagaattctgaattaaatct
ccttaataatatttggccatggcgattttttctgcctgaacttttttttaatttaaaaga
atatttttcagaagtctcggtctgggcctactaaatagttttttaattttgatctgaaat
ca-------------
>Mucor_bacilliformis_1
atcattaaataatttagctatgcttctattcttatttactgtgaactgtattattatctg
acgcttgaggaatgttcaataggcatatgggtagcctaatgaaatgttaaccgagtcagg
atcaagcttaggcttggtaccctattattatttaccaaaagaattcagtataattattgt
aacataagtaaaaaacttataaaaacaacttttaacaacggatctcttggttctcgcatc
gatgaagaacgtagcaaagtgcgataactagtgtgaattgcatattcagtgaatcatcga
gtctttgaacgcaacttgcactcattggtattccaatgagtacgcctgtttcagtatcaa
aaacaccccacattcaataattttttttgactggttctgggagaccgtgtgtgcagtact
ctttaaatcaattaggcctgactttgtttatctgyctgaacttttttttaatataaagga
aagctcggaaaaaacttttgggaaggcctctcaaataatttcttaaatttgatctgaaat
caggcgggattaccc
>Mucor_bacilliformis_2
atcattaaataatttaaatatccccc--cctttatttactgtgaactgtattattatctg
atgtttgaggaatgtctttagagcatttgggtagcttaatagaatgttaaccgagtcagg
atcaagcttaggcttggtaccctattattatttaccaaaagaattcagaataaatattgt
aacaaaattaaaaaacttttaaaaacaacttttaacaacggatctcttggttctcgcatc
gatgaagaacgtagcaaagtgcgataactagtgtgaattgcatattcagtgaatcatcga
gtctttgaacgcatcttgcactcattggtattccaatgagtacgcctgtttcagtatcaa
aaacaccccacattcaataatttattttgaatggtattgggagtatgttacaa-agtact
ctttaaatataaaaggcctagacctgtttatctgcctgaacttttttttaatataaaaga
aagctctgaagaaaagttt-----ggcctcccaaataatttctcaaacttgatctgaaat
caggcgggattaccc
>Mucor_mucedo_1
atcattaaataattt--attttattcgaatatcatttactgtgaactgtattatttcatg
acgcttgaggaatgctttgctgccatatggacaggtcagtaagatgttaaccgagtcgtg
gtcaagcttaggcttggtgtccaattattattatccaaaagaattcattttaaatatttt
aatatgggtaaaaaactcattaaaacaacttttaacaacggatctcttggttctcgcatc
gatgaagaacgtagcaaagtgcgataactagtgtgaattgcatattcagtgaatcatcga
gtctttgaacgcatcttgcggtcaatggtattccattgaccacgcctgtttcagtatcaa
aaactccccacatttataattttttttagatggcctttgagagggtggtccattggttct
ccttaatataatctggcagaaggttgacgttgttcgtagatgattttttaa-ttgaaaga
---tttttcaggaaact----ggaggccactcaaataaaattttaaaattgatctgaaat
caggcgggattaccc
>Mucor_mucedo_6
atcattaaataattt--attttattcgaatatcatttactgtgaactgtattatttcatg
acgcttgaggaatgctttgctgtcatatggacaggtcagcaagatgttaaccgagtcgtg
gtcaagcttaggcttggtgtccaattattattatccaaaagaattcattttaaatatttt
aatatgggtaaaaaactcattaaaacaacttttaacaacggatctcttggttctcgcatc
gatgaagaacgtagcaaagtgcgataactagtgtgaattgcatattcagtgaatcatcga
gtctttgaacgcatcttgcggtcaatggtattccattgaccacgcctgtttcagtatcaa
aaactccccacatctataattttttttagatggccattgagagggtggtccatgggttct
ctttaatatcacttggcagaaggttgacgttgttcgtggatgattttttaa-ttaaaaga
---tttttcaggaaact----agaggcctccaaaataaattttaaaatttgatctgaaat
caggcgggattaccc
>Mucor_zonatus_1
atcattaaataatttgaattctagctatattttatttactgtgaactgtattattatttg
acgcttgaggaatgtttgctggctatatgggtaggccagcagaatgttaaccgagtcata
atcaagcttaggcttggtatcctattattatttaccaaaagaattcagtattaatattgt
aacatagctaaaaaatctataaaaacaacttttaacaacggatctcttggttctcgcatc
gatgaagaacgtagcaaagtgcgataactagtgtgaattgcatattcagtgaatcatcga
gtctttgaacgcatcttgcactcattggtattccaatgagtacgcctgtttcagtatcaa
aaacaccccacacccaaaacttgcttttgagtggaactgggggcaacatacggctgttcc
ccttaaaaatattaggcctgaacttgtttttctgcctgaacttttttttaatataaagga
aagctcttcaaaaaactttattggggcctcccaaataatatcttaaatttgatctgaaat
caggtgggattaccc
>Mucor_zonatus_2
atcattaaataatttgaattctagctatattttatttactgtgaactgtattattatttg
acgcttgaggaatgtttgctggctatatgggtaggccagcagaatgttaaccgagtcata
atcaagcttaggcttggtaccctattattatttaccaaaagaattcagtataaatattgt
aacatagctaaaaaatctataaaaacaacttttaacaacggatctcttggttctcgcatc
gatgaagaacgtagcaaagtgcgataactagtgtgaattgcatattcagtgaatcatcga
gtctttgaacgcatcttgcactcattggtattccaatgagtacgcctgtttcagtatcaa
aaacaccccacacccaaaacttgcttttgagtggaactgggggcaacatacggctgttcc
ccttaaaaatattaggcctgaacttgtttttctgcctgaacttttttttaatataaagga
aagctcttcaaaaaactttattggggcctcccaaataatatcttaaatttgatctgaaat
caggtgggattaccc
>Mucor_zonatus_3
atcattaaataatttgaattctagctatattttatttactgtgaactgtattattatttg
acgcttgaggagtgtttgctggctatatgggtaggccagcagaatgttaaccgagtcata
atcaagcttaggcttggtatcctattattatttaccaaaagaattcagtattaatattgt
aacatagctaa-aaatctataaaaacaacttttaacaacggatctcttggttctcgcatc
gatgaagaacgtagcaaagtgcgataactagtgtgaattgcatattcagtgaatcatcga
gtctttgaacgcatcttgcactcattggtattccaatgagtacgcctgtttcagtatcaa
aaacaccccacacccaaaacttgcttttgagtggaactgggggcaacatacggctgttcc
ccttaaaaatattaggcctgaacttgtttttctgcctgaacttttttttaatataaagga
aagctcttcaaaaagctttattggggcctcccaaataatatcttaaatttgatctgaaat
caggtgggattaccc
>Mucor_parviseptatus_1
atcattaaataatttgaattttcccttattctaatttactgtgaactgtattattacttg
atgtttgagggatgttcagtagccatatgggtaggcaattgaaatgttaaccgaatcaag
gtcaagcttaggcttggtaccctattattatttaccaaaagaattcagtataaatattgt
aacatagctaaaaaatctataaaaacaacttttaacaacggatctcttggttctcgcatc
gatgaagaacgtagcaaagtgcgataactagtgtgaattgcatattcagtgaatcatcga
gtctttgaacgcatcttgcactcattggtattccaatgagtacgcctgtttcagtatcaa
aaacaccccacattcaaatcttt---ttgaatggaattgagggcaaactactgctgttcc
ctttaaagctattaggcctgaatttgtttttctgcctgaacttttttttaatataaagga
aagtactttaa-agactctcttggggcctcccaaataatttcttaaatttgatctgaaat
caggtgggattaccc
>Mucor_parviseptatus_2
atcattaaataatttgaattttcccttattctaatttactgtgaactgtattattacttg
atgtttgagggatgttcagtagccatatgggtaggcaattgaaatgttaaccgaatcaag
gtcaagcttaggcttggtaccctattattatttaccaaaagaattcagtataaatattgt
aacatagctaaaaaatctataaaaacaacttttaacaacggatctcttggttctcgcatc
gatgaagaacgtagcaaagtgcgataactagtgtgaattgcatattcagtgaatcatcga
gtctttgaacgcatcttgcactcattggtattccaatgagtacgcctgtttcagtatcaa
aaacaccccacattcaaatcttt---ttgaatggaattgagggcaaactactgctgttcc
ctttaaagctattaggcctgaatttgtttttctgcctgaacttttttttaatataaagga
aagtactttaa-agactctcttggggcctcccaaataatttcttaaatttgatctgaaat
caggtgggattaccc
>Mucor_abundans_1
atcattaagtaatttgaatacttc--tattctcttttactgtgaactgtattattgcatg
acgcttgagggatgtctatagatcatatgggtaggtctaaagaatgttaaccgagtcatg
atcaagcttaggcttgttrccctattattatttaccaaaagaattcagtattaatattgt
aacataggtaaaaaatctat-aaaacaacttttaacaacggatctcttggttctcgcatc
gatgaagaacgtagcaaagtgcgataactagtgtgaattgcatattcagtgaatcatcga
gtctttgaacgcatcttgcactcattggtattccaatgagtacgcctgtttcagtatcaa
aaacaccccacattcaaatctttttt-tgaatggaactt-gag---accacgaccgtgct
ctttaattacattaggcctgatcttgtttaactgcctgaacttttttttaatataaagga
aagttttg-aataaactgtgctggggcctttaaaca--tttcttaaatttgatctgaaat
caggcgggattaccc
>Mucor_abundans_2
atcattaagtaatttgaatacttc--tattctcttttactgtgaactgtattattgcatg
acgcttgagggatgtctatagatcatatgggtaggtctaragaatgttaaccgagtcatg
atcaagcttaggcttgttgccctattattatttaccaaaagaattcagtattaatattgt
aacataggtaaaaaatctat-aaaacaacttttaacaacggatctcttggttctcgcatc
gatgaagaacgtagcaaagtgcgataactagtgtgaattgcatattcagtgaatcatcga
gtctttgaacgcatcttgcactcattggtattccaatgagtacgcctgtttcagtatcaa
aaacaccccacattcaaatctttttt-tgaatggaacttggag---acyacgaccgtrct
ctttaattayattaggcctgatcttgtttaactgcctgaacttttttttaatataaagga
aagttttg-aataaactgtgctggggcctttaaaca--tttcttaaayttgatctgaaat
caggcgggattaccc
>Mucor_durus_1
atcattaagtaatttgaatacttc--tattctcttttactgtgaactgtattattgcatg
acgcttgaggaacgtctatagatcatatgggtaggtctatagaattataaccgagtcatg
atcaagctgaggcttggtaccctattattatttaccaaaagaattcagtattaatattgt
aacataggtaaaaaatctat-aaaacaacttttaacaacggatctcttggttctcgcatc
gatgaagaacgtagcaaagtgcgataactagtgtgaattgcatattcagtgaatcatcga
gtctttgaacgcatcttgcactcattggaattccaatgagtacgcctgtttcagtatcaa
aaacaccccacattcaaatcttttgtttgaatggaacttggag---accacgaccgtgct
ctttaattatattaggcctgatcttgtttaactgcctgaacttttttttaatataaagga
aagttttgaaaaaacttgtgctggggcctttaaaga--tttcttaaacttgatctgaaat
caggcgggattaccc
>Mucor_durus_2
atcattaagtaatttgaatacttc--tattctcttttactgtgaactgtattattgcatg
acgcttgaggaacgtctatagatcatatgggtaggtctatagaattataaccgagtcatg
atcaagctgaggcttggtaccctattattatttaccaaaagaattcagtattaatattgt
aacataggtaaaaaatctat-aaaacaacttttaacaacggatctcttggttctcgcatc
gatgaagaacgtagcaaagtgcgataactagtgtgaattgcatattcagtgaatcatcga
gtctttgaacgcatcttgcactcattggaattccaatgagtacgcctgtttcagtatcaa
aaacaccccacattcaaatcttttgtttgaatggaacttggag---accacgaccgtgct
ctttaattatattaggcctgatcttgtttaactgcctgaacttttttttaatataaagga
aagttttgaaaaaacttgtgctggggcctttaaaga--tttcttaaacttgatctgaaat
caggcgggattaccc
>Mucor_moelleri_1
atcattaaataatttgaattctagccatattttatttactgtgaactgtattattatttg
gcgtttgaggaatgtctgctggctatatgggtaagccaacagaatgttaaccgagccata
atcagacttaggtctggtacccgattattatttaccaaaagaattcagtataaatattgt
aacataggtaagaaatctataaaaacaacttttaacaacggatctcttggttctcgcatc
gatgaagaacgtagcaaagtgcgataactagtgtgaattgcatattcagtgaatcatcga
gtctttgaacgcatcttgcactcattggtattccaatgagtacgcctgtttcagtatcaa
aaacaccccacattcaaaacttgtgtttgaatggaattgagggcaaactactgctgttcc
ctttaaaactattaggcctgaatttgtctgtctgcctgaacttttttttaatataaagga
aagctctttaaaagactctcttggggcctctcaaataatttcttaaatttgatctgaaat
caggcgggattaccc
>Mucor_moelleri_2
atcattaaataatttgaattctagccatattttatttactgtgaactgtattattatttg
gcgtttgaggaatgtctgctggctatatgggtaagccaacagaatgttaaccgagccata
atcagacttaggtctggtacccgattattatttaccaaaagaattcagtataaatattgt
aacataggtaagaaatctataaaaacaacttttaacaacggatctcttggttctcgcatc
gatgaagaacgtagcaaagtgcgataactagtgtgaattgcatattcagtgaatcatcga
gtctttgaacgcatcttgcactcattggtattccaatgagtacgcctgtttcagtatcaa
aaacaccccacattcaaaacttgtgtttgaatggaattgagggcaaactactgctgttcc
ctttaaaactattaggcctgaatttgtctgtctgcctgaacttttttttaatataaagga
aagctctttaaaagactctcttggggcctctcaaataatttcttaaatttgatctgaaat
caggcgggattaccc
>Mucor_silvaticus_1
atcattaaataatttgaatttgctcttattcttatttactgtgaactgtattattacgtg
atgtttgagggatgcttgaggactatatggataggtccgcaggatgttaaccgagtcatg
atcgtgcttaggcacggtatcctattattatttaccaaaagaattcagtataaatattgt
aacataggtaaaaaatctataaaaacaacttttaacaacggatctcttggttctcgcatc
gatgaagaacgtagcaaagtgcgataactagtgtgaattgcatattcagtgaatcatcga
gtctttgaacgcaacttgcactcattggtattccaatgagtacgcctgtttcagtatcaa
aaacaccccacattcccaacttttttttgaatggacttgagagcggtctgtggctgtact
ctttaaaatcataaggcctgaacttgtttatctgcctgaacttttttttaatataaaaga
aagctcttcaataaactctgtgggggcctcccaaataatttcttaaatttgatctgaaat
caggcgggattaccc
>Mucor_silvaticus_2
atcattaaataatttgaatttgctcttattcttatttactgtgaactgtattattacgtg
atgtttgagggatgcttgaggactatatggataggtccgcaggatgttaaccgagtcatg
atcgtgcttaggcacggtatcctattattatttaccaaaagaattcagtataaatattgt
aacataggtaaaaaatctataaaaacaacttttaacaacggatctcttggttctcgcatc
gatgaagaacgtagcaaagtgcgataactagtgtgaattgcatattcagtgaatcatcga
gtctttgaacgcaacttgcactcattggtattccaatgagtacgcctgtttcagtatcaa
aaacaccccacattcccaacttttttttgaatggacttgagagcggtctgtggctgtact
ctttaaaatcataaggcctgaacttgtttatctgcctgaacttttttttaatataaaaga
aagctcttcaataaactctgtgggggcctcccaaataatttcttaaatttgatctgaaat
caggcgggattaccc
>Mucor_japonicus
atcattaaataattttgaaatcccat---ttctttttactgtgaactgttttatttttca
gcgtttgaggaatgttggctagccatagggataggctaggcaaatgttaaccgagctgga
gtcaggcttaggcctggtatccaataattatttaccaaaagaattcagtattattattgt
aacataagttaaaaacttat-aaaacaacttttaacaacggatctcttggttctcgcatc
gatgaagaacgtagcaaagtgcgataactagtgtgaattgcatattcagtgaatcatcga
gtctttgaacgcatcttgcgctcaatggtattccattgagcacgcctgtttcagtatcaa
aaacaccccacattcataacttttttgtgaatggaattgagaacttgttcaagctgaatt
ctttaaagtaattaggcctgaacttgttcttttgcctgaacatttttttaatataaagga
atgctcta-aaaaggctgtcttggggcctcccaaataatttcttaaatttgatctgaaat
caggcgggattaccc
>Mucor_endophyticus
atcattaaataaatttaaggttgtttctttattatttactgtgaactgttttaatttctg
gtgcttgaggaatgttgcttggctataaggataggcctagcaaatgttaaccgagccaga
gtcaggcttaggcctggtatccattaattatttaccaaaagaattcagtataattattgt
aacataagtaaaaaacttat-aaaacaacttttaacaacggatctcttggttctcgcatc
gatgaagaacgtagcaaagtgcgataactagtgtgaattgcatattcagtgaatcatcga
gtctttgaacgcatcttgcgctcaatggtattccattgagcacgcctgtttcagtatcaa
aaacaccccacattcaacagttttttttgaatggatatgagagttttgttcagctaatct
ctttaaaatcattaggcctgaacttgttcttttgcctgaacatttttttaatataaagga
atgctctaaaaaagagtatatgggggcctcccaaataatttcttaaatttgatctgaaat
caggtgggattaccc
>Mucor_megalocarpus
atcattaaataattattgttttttttccatcttatttactgtgaactgttttatttcata
gtgcttgagggatgactgtagccataatggacaggctactgggatgttaaccgagctatg
gtcaggcttaggcctggtgtccatttattatttaccaaagaaattcagtataaatattgt
aactggggtaaaaaacctataaaaacaacttttaacaacggatctcttggttctcgcatc
gatgaagaacgtagcaaagtgcgataactagtgtgaattgcatattcagtgaatcatcga
gtctttgaacgcatcttgcactcactggtattccagtgagtacgcctgtttcagtatcaa
aaacaccccacactcaact-------ttgagtggaactgagaggtccccgggactgtact
ctttaaaattattaggcctgaaattgtatttctgcctgaacatttttttaatataaagga
atgttcttcataacaatcttctggggcctcccaaataattttaaaaacttgatctgaaat
caggcgggattaccc
>Mucor_heterogamus_1
atcattaaataattattgttttttttccatcttatttactgtgaactgttttatttcata
gtgcttgagggatgactgtagccataatggacaggctactgggatgttaaccgagctatg
gtcaggcttaggcctggtgtccatttattatttaccaaagaaattcagtataaatattgt
aactggggtaaaaaacctataaaaacaacttttaacaacggatctcttggttctcgcatc
gatgaagaacgtagcaaagtgcgataactagtgtgaattgcatattcagtgaatcatcga
gtctttgaacgcatcttgcactcactggtattccagtgagtacgcctgtttcagtatcaa
aaacaccccacactcaact-------ttgagtggaactgagaggtccccgggactgtact
ctttaaaattattaggcctgaaattgtatttctgcctgaacatttttttaatataaagga
atgttcttcataacaatcttctggggcctcccaaataattttaaaaacttgatctgaaat
caggcgggat-----
>Mucor_multiplex
atcattaaataaaatttatttttttt----tttttttactgtgaactgttttatttcata
gtgcttgagggatgactgtagtccatatggacaggctactaggatgttaaccgagctatg
gtcaggcttaggcctggtgtccacttattatttaccaaaaaaattcagtataaatattgt
aacataactaaaaaacttataaaaacaacttttaacaacggatctcttggttctcgcatc
gatgaagaacgtagcaaagtgcgataactagtgtgaattgcatattcagtgaatcatcga
gtctttgaacgcatcttgcactcactggtattccagtgagtacgcctgtttcagtatcaa
aaacaccccacactcaaaactttcttaagagtggaactgagaggcttc--aagctgtact
ctttaaataaataaggcctgaaattatatttctgcctgaacatttttttaatataaagga
aatctctttaacaatatttttgggggcctcccaaattattctttaaacttgatctgaaat
caggcgggattaccc
>Mucor_heterogamus_2
atcattaaataattata-------------tttatttactgtgaactgttttatttcacg
gtgcttgaggaattgctgtacgtcatatggacaggctaccgagatgttaaccgaaccgtg
gtcaggcttaggcctggtgtccttttattatttaccaaaaaaattcagtataaatattgt
aacataactaaaaaacttataaaaacaacttttaacaacggatctcttggttctcgcatc
gatgaagaacgtagcaaagtgcgataactagtgtgaattgcatattcagtgaatcatcga
gtctttgaacgcatcttgcactcactggtattccagtgagtacgcctgtttcagtatcaa
aaaacccccacattcattc-------ttgagtggaactgagaggtctttcagactgtact
ctttaaaattattaggcctgaaattggatttctgcctgaacatttttttaatataaagga
atgctcttgaaaacatctttccggggcctcccaaataa--------------tcttaaac
tgat-----------
>Mucor_microsporus_1
atcattaaataataaaaaatctatctgaacttgatttactgtgaactgttaaaacaactg
acgtttgaggaatgctccttggctaaatagacaagccagtgagatgttaaccgagtca-g
gccacgctgaggcgtgctgtctaaaatttataaactattga---ccagtataaacgttta
act----ttttgagctttataaaaacaacttttaacaacggatctctaggctctcgtatc
gatgaagaacgtaacaaagtgcgataactaatgtgaattgcct-taaagtggatcatcga
gtttttgaacgcaacttgcgccgaatggtactccattcggcacgcttgtttcagtatcag
aaaaaccccacaaccaa---tttttt--ggttggaaatgagtgcttt-tactagctgact
ctttaaaataattaggcctgaaattagttttctgccggaaactttttttaatataaaaga
agg-----gaaagaactgctctggggcctcccaaacaattttttcaatttgatctgaaat
caagcgggattaccc
>Mucor_microsporus_2
atcattaaataataaaaaatctatctgaacttgatttactgtgaactgttaaaacaactg
acgtttgaggaatgctccttggctaaatagacaagccagtgagatgttaaccgagtca-g
gccacgctgaggcgtgctgtctaaaatttataaactattga---ccagtataaacgttta
act----ttttgagctttataaaaacaacttttaacaacggatctctaggctctcgtatc
gatgaagaacgtaacaaagtgcgataactaatgtgaattgcct-taaagtggatcatcga
gtttttgaacgcaacttgcgccgaatggtactccattcggcacgcttgtttcagtatcag
aaaaaccccacaaccaa---tttttt--ggttggaaatgagtgcttt-tactagctgact
ctttaaaataattaggcctgaaattagttttctgccggaaactttttttaatataaaaga
agg-----gaaagaactgctctggggcctcccaaacaattttttcaatttgatctgaaat
caagcgggattaccc
>Mucor_rudolphii_1
atcattaaataatttgaattttcctttattcttatttactgtgaactgtattattacttg
atgtttgagggatgttcagtagccatatgggtaggcaattgaaatgttaaccgaatcaag
gtcaagcttaggcttggtaccctattattatttaccaaaagaattcagtataaatattgt
aacatagctaaaaaatctataaaaacaacttttaacaacggatctcttggttctcgcatc
gatgaagaacgtagcaaagtgcgataactagtgtgaattgcatattcagtgaatcatcga
gtctttgaacgcatcttgcactcattggtattccaatgagtacgcctgtttcagtatcaa
aaacaccccacatttaaaactttgttttgaatggaattgagggcaaactactgctgttcc
ctttaaaactattaggcctgaatttgtttttctgcctgaacttttttttaatataaagga
aagtacttcaa-agactctcttggggcctcccaaataatttcttaaacttgatctgaaat
caggtgggattaccc
>Mucor_koreanus_1
---------------------cttcttttcacgatttaccgtgaacggtattattacacg
gcgctggaggaatgctttctggacgtatggacaggccagaaagatgttaaccgagtcgtg
atcaagcttaggcttggtgtccaattattattatccaaaagaattcattttaaatatttt
aatatggcttaaaaaaccattaaaacaacttttaacaacggatctcttggttctcgcatc
gatgaagaacgtagcaaagtgcgataactagtgtgaattgcatattcagtgaatcatcga
gtctttgaacgcatcttgcggtcgttggtattccaacgaccacgcctgtttcagtatcaa
aaacaccccacatcttaaatttttttaacgagggtcttgggaacgcccacgggcagttct
ccttaataatattt----------------------------------------------
------------------------------------------------------------
---------------
>Mucor_koreanus_2
---------------------cttcttttcacgatttaccgtgaacggtattattacacg
gcgctggaggaatgctttctggacgtatggacaggccagaaagatgttaaccgagtcgtg
atcaagcttaggcttggtgtccaattattattatccaaaagaattcattttaaatatttt
aatatggcttaaaaaaccattaaaacaacttttaacaacggatctcttggttctcgcatc
gatgaagaacgtagcaaagtgcgataactagtgtgaattgcatattcagtgaatcatcga
gtctttgaacgcatcttgcggtcgttggtattccaacgaccacgcctgtttcagtatcaa
aaacaccccacatcttaaatttttttaacgagggtcttgggaacgcccacgggcagttct
ccttaataatatttggc-------------------------------------------
------------------------------------------------------------
---------------
>NMucor_srodow
--cattaaataataaaa-----tgctgaacttggtgtactgtgaactgttgaattatctg
acgcttgaggaatgctcattggctaaataggcaagccagtgagatgttaaccgagtcaga
gccacgctgaggcgtgttgcctaaaccttataaactattga---ccagtataaatgttta
act----ttttgagctttataaaaacaacttttaacaacggatctctaggctctcgcatc
gatgaagaacgtagcaaagtgcgataactaatgtgaattgcatattcagtgaatcatcga
gtttttgaacgcaacttgcgcccaatagtattctactgggcacgcttgtttcagtgtcta
aaacaccccacaaccaa--ttttttt--ggttggatttgaggg-----aactagctgact
ctttaaaactattaggcctgaaattagt--tctgccggaaactttttttaatataaaaga
agg-----ggacgaactgttctggggcctcccaaataatttc---aattagatctgaaat
caagcgggattaccc
>Mucor_fusiformis
atcattaaataatcttaaaacttgttcattcttttttactgtgaactgttttaattttta
gcacttgaggaatgttggcaagccatagggataggctagtcaaatgttaaccgagctaaa
gtcaggcctaggcctggtatcctattattatttaccaaaagaattcagtattattattgt
aacataagtaaaaaacttataaaaacaacttttaacaacggatctcttggttctcgcatc
gatgaagaacgtagcaaagtgcgataactagtgtgaattgcatattcagtgaatcatcga
gtctttgaacgcatcttgcgctcaatggtattccattgagcacgcctgtttcagtatcaa
aaacaccccacattcataatttttttgtgaatggaaatgagaagcct-tcaagctgaatt
ctttaaaattattaggcctgaacttgttcttctgcctgaacatttttttaatataaagga
atgctcta--gaagactatcttggggcctcccaaataatttcttaaatttgatctgaaat
caggcgggattaccc
>Mucor_rudolphii_2
atcattaaataatttgaattttcctttattcttatttactgtgaactgtattattacttg
atgtttgagggatgttcagtagccatatgggtaggcaattgaaatgttaaccgaatcaag
gtcaagcttaggcttggtaccctattattatttaccaaaagaattcagtataaatattgt
aacatagctaaaaaatctataaaaacaacttttaacaacggatctcttggttctcgcatc
gatgaagaacgtagcaaagtgcgataactagtgtgaattgcatattcagtgaatcatcga
gtctttgaacgcatcttgcactcattggtattccaatgagtacgcctgtttcagtatcaa
aaacaccccacatttaaaactttgttttgaatggaattgagggcaaactactgctgttcc
ctttaaaactattaggcctgaatttgtttttctgcctgaacttttttttaatataaagga
aagtactttaa-agactctcttggggcctcccaaatgatttcttaaacttgatctgaaat
caggtgggattaccc
>NMucor_2
atcattaaataataaaa-----tgctgaacttggtgtactgtgaactgttgaattatctg
acgcttgaggaatgctcattggctaaataggcaagccagtgagatgttaaccgagtcaga
gccacgctgaggcgtgttgcctaaaccttataaactattga---ccagtataaatgttta
act----ttttgagctttataaaaacaacttttaacaacggatctctaggctctcgcatc
gatgaagaacgtagcaaagtgcgataactaatgtgaattgcatattcagtgaatcatcga
gtttttgaacgcaacttgcgcccagtggtattctgctgggcacgcttgtttcagtgtctg
aaacaccccacaaccaat-ttttttt--ggttggatttgaggg-----aactagctgact
ctttaaaactattaggcctgaaattagt--tctgccggaaactttttttaatataaaaga
agg-----ggacgaactgttctggggcctcccaaataatt--------------------
---------------
>NMucor_1
atcattaaataataaaa-----tgctgaacttggtgtactgtgaactgttgaattatctg
acgcttgaggaatgctcattggctaaataggcaagccagtgagatgttaaccgagtcaga
gccacgctgaggcgtgttgcctaaaccttataaactattga---ccagtataaatgttta
act----ttttgagctttataaaaacaacttttaacaacggatctctaggctctcgcatc
gatgaagaacgtagcaaagtgcgataactaatgtgaattgcatattcagtgaatcatcga
gtttttgaacgcaacttgcgcccagtggtattctgctgggcacgcttgtttcagtgtctg
aaacaccccacaaccaat-ttttttt--ggttggatttgaggg-----aactagctgact
ctttaaaactattaggcctgaaattagt--tctgccggaaactttttttaatataaaaga
agg-----ggacgaactgttctggggcctcccaaataatt--------------------
---------------
