# Supplementary material for: Mucor thermorhizoides—A New Species from Post-mining Site in Sudety Mountains (Poland)
Source: Curr Microbiol. 2024 Jun 1;81(7):201. doi: 10.1007/s00284-024-03708-7 (PMC11144139; doi:10.1007/s00284-024-03708-7)
Supplement: Supplementary file 4 — Supplementary Material 1 (ZIP 16 KB) [file 284_2024_3708_MOESM4_ESM.zip › Supplementary 1/LSU_trim.fasta]

>NMucor_2
------------------------atttccctagtaacggcgagtgaagaggaaagagct
caaagttggaaccggactggcttagctaatccggattgtaaactgtagaagtgttttcct
ggtacgcacggttaataagtcctttggaacagggcatcatagagggtgagaatcccgtct
ttgaccgtagcagt--gcctttgcgatacattttcaaagagtcaggttgtttgggaatgc
agcctaaattgggtggtaaatctcacctaaagctaaatatttgcgagagaccgatagcga
acaagtaccgtgagggaaagatgaaaagaactttgaaaagagagttaaaaagtatgtgaa
attgttaaaagggaaccgtttggagccagactggccgtatcgtaatcaatcttagctttg
gctgggatgcacttgcggtttgtgcctgccaacaacaattttgcttgggagaaaaaatgg
gaaggaatgtggcccctcggggtgttatagctttttcaaaaatatcctgggcgggattga
ggatcgcagtagatgctttta-gcgaagtgtgtaggcgctttaagtgattaatgttagaa
tttctgcctcgggtggtgctagtgttatgagcttgaactcgtttgcttcactttt-----
--------------------------------
>NMucor_1
-----------------------------cctagtaacggcgagtgaaaaggaaagagct
caaaattggaaccggactggcttagctaatccggattgtaaactgtagaagtgttttcct
ggtacccacggttaataagtcctttggaacagggcaccaaagagggggagaatcccgtct
ttgaccgtagcagt--gcctttgcgaaacattttcaaagagtcaggttgtttgggaatgc
agcctaaattggggggtaaatctcacccaaaactaaatatttgcgagagaccgatagcga
acaagtaccgtgagggaaaaatgaaaagaactttgaaaagagagttaaaaagtatgtgaa
attgttaaaagggaaccgtttggagccagactggccgtatcgtaatcaatcttagctttg
gctgggatgcacctgcggtttgtgcctgccaacaacaattttgcttgggagaaaaaatgg
gaaggaatgtggcccctcggggtgttatagctttttcaaaaatatcctgggcgggattga
ggatcgcagtagatgctttta-gcgaagtgtgtaggcgctttaagtgattaatgttagaa
tttctgcctcgggnggtgctagtgttatgagcttgaactcgtttgcttcnctttttatct
gcttaggt------------------------
>Mucor_racemosus_f._racemosus_1
gcggaggaaaagaaaataacaatgatttccctagtaacggcgagtgaagaggaaagagct
caaagttggaacctgtttggcttagctaaaccggattgtaaactgtagaaacattttcca
gatacactagacaaaaaagtcctttggaacagggcatcatagagggtgagaatcccgtct
ttggtctaagtagttgtctattgtgatatgttttcaaagagtcaggttgtttgggaatgc
agcctaaattgggtggtaaatctcacctaaagctaaatatttgcgagagaccgatagcga
acaagtaccgtgagggaaagatgaaaagaactttgaaaagagagttaaacagtatgtgaa
attgttaaaagggaaccgtttggagccagattggcttgattgtaatcaacctagaattcg
ttttgggtgcacttgcagtctatgcctgccaacgacagtttgatttggaggaaaaaatta
ataggaatgtggcctttcgaggtgttatagcctatt--atcatactctggattggactga
ggaacgcagtgaatgcctttaggcaagattgctgggcgctttcgctaataaatgttagaa
tttctgcttcgggtggtgctaatgtttaaaggaggaactcgtttagtatattttttattc
gcttaggttgttggcttaatgactctaatgac
>Mucor_piriformis_1
gcggaggaaaagaaaataacaatgatttccctagtaacggcgagtgaagaggaaagagct
caaagttggaacctgtttggcttagctaaaccggattgtaaactgtagaagtgttttcca
gacacgcctggtaaaaaagtcctttggaacagggcatcatagagggtgagaatcccgtct
ttggccagagctgttgtcttttgtgatacattttcaaagagtcaggttgtttgggaatgc
agcctaaattgggtggtaaatctcacctaaagctaaatatttgcgagagaccgatagcga
acaagtaccgtgagggaaagatgaaaagaactttgaaaagagagttaaacagtatgtgaa
attgttaaaagggaaccgtttggagccagactggcttgatcgtaatcaatctaagcttcg
gcttggatgcacttgcggtctttgcctgccaacgacaattttttttggaggaaaaaacta
ggagaaatgtggcccctcggggtgttatagtcttttagaaaatactctgaattggattga
ggaacgcagtgaatgcctttaggcaagattgctgggcgctttcgctgataggtgttagaa
tttctgccttgggtggtgctaatagttaaaggagaaactcgcttagtatattttttattc
gcttaggttgttggcttaatgactctaatgac
>Mucor_moelleri_1
gcggaggaaaagaaaataacaatgatttccccagtaacggcgagtgaagaggaaagagct
caaagttggaacctgtttggcttagctaaaccggattgtaaactgtagaagtgttttcct
gacacgcctggtaaaaaagtcctttggaacagggcatcatagagggtgagaatcccgtct
ttggccagagctgttgtcttttgtgatacattttcaaagagtcaggttgtttgggaatgc
agcctaaattgggtggtaaatctcacctaaagctaaatatttgcgagagaccgatagcga
acaagtaccgtgagggaaagatgaaaagaactttgaaaagagagttaaacagtatgtgaa
attgttaaaagggaaccgtttggagccagactggcttgactgtaatcaatctaggcttcg
gcctggatgcacttgcggtctatgcctgccaacgacagttttatttgggggaaaaaatta
ttgggaatgtggcctttcgaggtgttatagccctttaaaaaataccctggattggactga
ggaacgcagtgaatgcctttaggcaagattgctgggtgctttcgctaataaatgctagaa
tttctgcttcgggtggtgctagtgtttaaaggtggaactcgcttagtatattttttattc
gcttaggttgttggcttaatgactctaatgac
>Mucor_luteus_1
gcggaggaaaagaaaataacaatgatttccctagtaacggcgagtgaagaggaaagagct
caaagttggaacctgtttggcttagccaaaccggattgtaaactgtagaagtgttttcca
gacacgcctggtaaaaaagtcctttggaacagggcatcatagagggtgagaatcccgtct
ttggccagagctgttgtcttttgtgatacattttcaaagagtcaggttgtttgggaatgc
agcctaaattgggtggtaaatctcacctaaagctaaatatttgcgagagaccgatagcga
acaagtaccgtgagggaaagatgaaaagaactttgaaaagagagttaaacagtatgtgaa
attgttaaaagggaaccgtttggagccagactggcttttctgtaatcaatctaggctttg
gcctggatgcacttgcagtttatgcctgccaacgacagttatttttgagggaaaaaacct
tgtggaatgtggcccttcggggtgttatagctacttggaaaataccttggaagtgactga
ggatcgcagtgaatgcctttaggcaagattgctgggtgctttcgctgatatatgctagaa
tttctgcctcgggtggtgctagtgtctaaaggagaaacccgcttagtatattttttattc
gcttaggttgttggcttaatgactctaatgac
>Mucor_mucedo_1
gcggaggaaaagaaaataacaatgatttccctagtaacggcgagtgaagaggaaagagct
caaagttggaacctgtttggcttagctaaaccggattgtaaactgtagaagtgttttcct
gacacgcctggtaaaaaagtcctttggaacagggcatcatagagggtgagaatcccgtct
ttggccagagctgttgtcttttgtgatacattttcaaagagtcaggttgtttgggaatgc
agcctaaattgggtggtaaatctcacctaaagctaaatatttgcgagagaccgatagcga
acaagtaccgtgagggaaagatgaaaagaactttgaaaagagagttaaacagtatgtgaa
attgttaaaagggaaccgtttggagccagactggcttgatcgtaatcaatctaagcttcg
gcttggatgcacttgcggtctttgcctgccaacgacaattttttctgggggaaaaaacta
atggaaacgtagcccatctgggtgttatagtccgttagaaaataccctggattggattga
ggaacgcagtgaatgctctttggcaagattgctgggtgctttcgctaatacatgctaaaa
tttctgccttgggtggtgttagtgtgtaaaggaggaactcgcctagtatattttttattc
gcttaggttgttggcttaatgactctaatgac
>Mucor_japonicus
gcggaggaaaagaaaataacaatgatttccctagtaacggcgagtgaagaggaaagagct
caaagttggaacctgtttggcttagctaaaccggattgtaaactgtagaagtgttttcca
gacacgcctggtaaaaaagtcctttggaacagggcatcatagagggtgagaatcccgtct
ttggccagagctgttgtcttttgtgatacattttcaaagagtcaggttgtttgggaatgc
agcctaaattgggtggtaaatctcacctaaagctaaatatttgcgagagaccgatagcga
acaagtaccgtgagggaaagatgaaaagaactttgaaaagagagttaaacagtatgtgaa
attgttaaaagggaaccgtttggagccagactggcttaactgtaatcaatctaggcttcg
gcctggatgcacttgcggtttatgccggccaacgacagttttacttgggggaaaaaatta
ctttgaatgtggcccttcggggtgttatagcttagtaaaaaataccctgggttggactga
ggaacgcagtgaatgcctttaggcaagattgctgagcgctttcgctgataaatgctagaa
tttctgcttcgggtggtgctagtgtttaaaggagaaacccgtttggtatattttttattc
gcttaggttgttggcttaatgactctaatgac
>Mucor_endophyticus
gcggaggaaaagaaaataacaatgatttccctagtaacggcgagtgaagaggaaagagct
caaagttggaacctgtttggcttagctaaaccggattgtaaactgtagaagtgttttcca
gacacgcctggtaaaaaagtcctttggaacagggcatcatagagggtgagaatcccgtca
ttggccagagctgttgtcttttgtgatacattttcaaagagtcaggttgtttgggaatgc
agcctaaattgggtggtaaatctcacctaaagctaaatatttgcgagagaccgatagcga
acaagtaccgtgagggaaagatgaaaagaactttgaaaagagagttaaacagtatgtgaa
attgttaaaagggaaccgtttggagccagactggcttaactgtaatcaatctaggcttcg
gcctggatgcacttgcggtttatgccggccaacgacagtttagtttgagggaaaaaatta
cattgaatgtggcccttcggggcgttatagctttgtaaaaaataccttggactggactga
ggaacgcagtgaatgcctttaggcaagattgctgggtgctttcgctaataaatgctagaa
tttctgcttcgggtggtgctagtgtttaaaggaggaactcgcctagtatattttttattc
gcttaggttgttggcttaatgactctaatgac
>Mucor_bacilliformis_1
gcggaggaaaagaaaataacaatgatttccctagtaacggcgagtgaagaggaaagagct
caaagttggaacctgtttggcttagctaaaccggattgtaaactgtagaagtgttttcca
gacacgcctggtaaaaaagtcctttggaacagggcatcatagagggtgagaatcccgtct
ttggccagagctgttgtcttttgtgatacattttcaaagagtcaggttgtttgggaatgc
agcctaaattgggtggtaaatctcacctaaagctaaatatttgcgagagaccgatagcga
acaagtaccgtgagggaaagatgaaaagaactttgaaaagagagttaaacagtatgtgaa
attgttaaaagggaaccgtttggagccagactggcttaactgtaatcaatctaggcttcg
gcctggatgcacttgcggtttatgcctgccaacgacagttttatttgggggaaaaaatta
agaggaatgtggccattcgtggtgttatagccttttaaaaaataccctggattggactga
ggaacgcagtggatgcctttaggcaagattgctaggtgctttcgctaataaatgctagaa
tttctgcttcgggtggtgctagtgtttaaaggtggaactcgcttggtatattttttatcc
gcttaggttgttggcttaatgactctaatgac
>Mucor_bacilliformis_2
gcggaggaaaagaaaataacaatgatttccccagtaacggcgagtgaagaggaaagagct
caaagttggaacctgtttggcttagctaaaccggattgtaaactgtagaagtgttttcca
gacacgcctggtaaaaaagtcctttggaacagggcatcatagagggtgagaatcccgtct
ttggccagagctgttgtcttttgtgatacattttcaaagagtcaggttgtttgggaatgc
agcctaaattgggtggtaaatctcacctaaagctaaatatttgcgagagaccgatagcga
acaagtaccgtgagggaaagatgaaaagaactttgaaaagagagttaaacagtatgtgaa
attgttaaaagggaaccgtttggagccagactggcttaactgtaatcaatctaggcttcg
gcctggatgcacttgcggtttatgcctgccaacgacagttttatttgggggaaaaaatta
ttaggaatgtggccattcgtggtgttatagccttttaaaaaataccctggattggactga
ggaacgcagtggatgcctttaggcaagattgctgggtgctttcgctaataaatgttagaa
tttctgcttcgggtggtgctagtgtttaaaggaggaactcgcttagtatattttttatcc
gcttaggttgttggcttaatgactctaatgac
>Mucor_parviseptatus_1
gcggaggaaaagaaaataacaatgatttccctagtaacggcgagtgaagaggaaagagct
caaagttggaacctgtttggcttagctaaaccggattgtaaactgtagaagtgttttcca
ggcacgccaggtaaaaaagtcctttggaacagggcatcatagagggtgagaatcccgtct
ttggcctgagctgttgccttttgtgatacactttcaaagagtcaggttgtttgggaatgc
agcctaaattgggtggtaaatctcacctaaagctaaatatttgcgagagaccgatagcga
acaagtaccgtgagggaaagatgaaaagaactttgaaaagagagttaaacagtatgtgaa
attgttaaaagggaaccgtttggagccagactggcttgatcgtaatcagtctagacttcg
gtctggatgcacttgcggtctatgcctgccaacgacagttttatttgggggaaaaaatta
ttgggaatgtggcctttcgaggtgttatagccctttaaaaaataccctggattggactga
ggaacgcagtgaatgcctttaggcaagattgctgggtgctttcgctaataaatgctagaa
tttctgcttcgggtggtgctagtgtttaaaggtggaactcgcttagtatattttttattc
gcttaggttgttggcttaatgactctaatgac
>Mucor_zonatus_1
gcggaggaaaagaaaataacaatgatttccctagtaacggcgagtgaagaggaaagagct
caaagttggaacctgtttggcttagctaaaccggattgtaaactgtagaagtgttttcca
ggcacgccaggtaaaaaagtcctttggaacagggcatcatagagggtgagaatcccgtct
ttggcctgagctgttgccttttgtgatacattttcaaagagtcaggttgtttgggaatgc
agcctaaattgggtggtaaatctcacctaaagctaaatatttgcgagagaccgatagcga
acaagtaccgtgagggaaagatgaaaagaactttgaaaagagagttaaacagtatgtgaa
attgttaaaagggaaccgtttggagccagactggcttgactgtaatcaatctaggcttcg
gcctggatgcacttgcggtctatgcctgccaacgacagttttatttgggggaaaaaatta
ttaggaatgtggcccttcggggtgttatagccttttaaaaaataccctggattggactga
ggaacgcagtgaatgcctttaggcaagattgctgagtgctttcgctaataaatgctagaa
tttctgcttcgggtggtgctagtgtttaaaggcggaactcgcttggtatattttttattc
gcttaggttgttggctta--------------
>Mucor_silvaticus_1
gcggaggaaaagaaaataacaatgatttccctagtaacggcgagtgaagaggaaagagct
caaagttggaacctgtttggcttagctaaaccggattgtaaactgtagaagtgttttcca
gacacgcctggtaaaaaagtcctttggaacagggcatcatagagggtgagaatcccgtct
ttggccagagctgttgtcttttgtgatacattttcaaagagtcaggttgtttgggaatgc
agcctaaattgggtggtaaatctcacctaaagctaaatatttgcgagagaccgatagcga
acaagtaccgtgagggaaagatgaaaagaactttgaaaagagagttaaacagtatgtgaa
attgttaaaagggaaccgtttggagccagactggcttgatcgtaatcaatctaggcttcg
gcctggatgcacttgcggtctatgcctgccaacgacagttttatttgggggaaaaaatta
ttaggaatgtggcccttcggggtgttatagccttttaaaaaataccctggattggactga
ggaacgcagtgaatgcctttaggcaagattgctgggcgctttcgttaatacatgctagaa
tttctgctttgggtggtgctagtgtgtagcgatggaactcgcttggtatattttttattc
gcttaggttgttggcttaatgactctaatgac
>Mucor_durus_1
gcggaggaaaagaaaataacaatgatttccctagtaacggcgagtgaagaggaaagagct
caaagttggaacctgtttggcttagctaaaccggattgtaaactgtagaagtgttttcca
ggtacgccaggtaaaaaagtcctttggaacagggcatcatagagggtgagaatcccgtct
ttggcctgagctgttgccttttgtgatacactttcaaagagtcaggttgtttgggaatgc
agcctaaattgggtggtaaatctcacctaaagctaaatatttgcgagagaccgatagcga
acaagtaccgtgagggaaagatgaaaagaactttgaaaagagagttaaacagtatgtgaa
attgttaaaagggaaccgtttggagccagattggcttgactgtaatcaacttaggctttg
gcctgagtgcacttgcggtctatgcctgccaacgacagttttgtttgggggaaaaaatta
taaggaatgtggcccctcggggtgttatagccttataaaaaataccctggatgggactga
ggaacgcagtgaatgcctttaggcaaggttgctaggcgctttcgttgataaatgctagaa
tttctgctttgggtggtgctagtgtttaaagatgaaactcgtttggtatactttttattc
gcttaggttgttggcttaatgactctaatgac
>Mucor_abundans_1
gcggaggaaaagaaaataacaatgatttccctagtaacggcgagtgaagaggaaagagct
caaagttggaacctgtttggcttagctaaaccggattgtaaactgtagaagtgttttcca
ggtacgccaggtaaaaaagtcctttggaacagggcatcatagagggtgagaatcccgtct
ttggcctgagctgttgccttttgtgatacattttcaaagagtcaggttgtttgggaatgc
agcctaaattgggtggtaaatctcacctaaagctaaatatttgcgagagaccgatagcga
acaagtaccgtgagggaaagatgaaaagaactttgaaaagagagttaaacagtatgtgaa
attgttaaaagggaaccgtttggagccagattggcttgactgtaatcaacttaggctttg
gcctgagtgcacttgcggtctatgcctgccaacgacagttttgtttgggggaaaaaatta
caaggaatgtggcccctcggggtgttatagccttgtaaaaaatactctggatgggactga
ggaacgcagtgaatgcctttaggcaaggttgctaggcgctttcgttaataaatgctagaa
tttctgctttgggtggtgctagtgtttaaagatggaactcgtttggtatactttttattc
gcttaggttgttggcttaatgactctaatgac
>Mucor_piriformis_3
------------------acaatgatttccctagtaacggcgagtgaagaggaaagagct
caaagttggaacctgtttggcttagctaaaccggattgtaaactgtagaagtgttttcca
gacacgcctggtaaaaaagtcctttggaacagggcatcatagagggtgagaatcccgtct
ttggccagagctgttgtcttttgtgatacattttcaaagagtcaggttgtttgggaatgc
agcctaaattgggtggtaaatctcacctaaagctaaatatttgcgagagaccgatagcga
acaagtaccgtgagggaaagatgaaaagaactttgaaaagagagttaaacagtatgtgaa
attgttaaaagggaaccgtttggagccagactggcttgatcgtaatcaatctaagcttcg
gcttggatgcacttgcggtctttgcctgccaacgacaattttttttggaggaaaaaacta
ggagaaatgtggcccctcggggtgttatagtctcttagaaaatactctgaattggattga
ggaacgcagtgaatgcctttaggcaagattgctgggcgctttcgctgataggtgttagaa
tttctgcctcgggtggtgctaatagttaaaggagaaactcgtttagtatattttttattc
gcttaggttgttggcttaatgactctaatgac
>Mucor_strictus_1
gcggaggaaaagaaaataacaatgatttccctagtaacggcgagtgaagaggaaagagct
caaagttggaacctgtttggcttagccaaaccggattgtaaactgtagaagtgttttcca
gacacgcctggtaaaaaagtcctttggaacagggcatcatagagggtgagaatcccgtct
ttggccagagctgttgtcttttgtgatacattttcaaagagtcaggttgtttgggaatgc
agcctaaattgggtggtaaatctcacctaaagctaaatatttgcgagagaccgatagcga
acaagtaccgtgagggaaagatgaaaagaactttgaaaagagagttaaacagtatgtgaa
attgttaaaagggaaccgtttggagccagactggcttgatcgtaatcaatctaagcttcg
gcttggatgcacttgcggtctttgcctgccaacgacaattttttttggaggaaaaaacca
ggagaaacgtggcccctcggggtgttatagtctcttggaaaatactctgaattggattga
ggaacgcagtgaatgcctttaggcaagattgctgggcgctttcgctaatagatgttagaa
tttctgcctcgggtggtgctgatgtctagcagagaaactcgcctagtatattttttattc
gcttaggttgttggcttaatgactctaatgac
>Mucor_mucedo_6
gcggaggaaaagaaaataacaatgatttccctagtaacggcgagtgaagaggaaagagct
caaagttggaacctgtttggcttagccaaaccggattgtaaactgtagaagtgttttcct
gacacgcctggtaaaaaagtcctttggaacagggcatcatagagggtgagaatcccgtct
ttggccagagctgttgtcttttgcgatacattttcaaagagtcaggttgtttgggaatgc
agcctaaattgggtggtaaatctcacctaaagctaaatatttgcgagagaccgatagcga
acaagtaccgtgagggaaagatgaaaagaactttgaaaagagagttaaacagtatgtgaa
attgttaaaagggaaccgtttggagccagactggcttgatcgtaatcaatctaagcttcg
gcttggatgcacttgcggtctttgcctgccaacgacaattttttctgggggaaaaaacta
atggaaacgtagcccatctgggtgttatagtccgttagaaaataccctggattggattga
ggaacgcagtgaatgctctttggcaagattgctgggtgctttcgctaatacatgctaaaa
tttctgcttcgggtggtgttagtgtgtaaaggaggaactcgcctagtatattttttattc
gcttaggttgttggcttaatgactctaatgac
>Mucor_plasmaticus_3
gcggaggaaaagaaaataacaatgatttccctagtaacggcgagtgaagaggaaagagct
caaagttggaacctgtttggcttagctaaaccggattgtaaactgtagaagtgttttcca
gacacgcctggtaaaaaagtcctttggaacagggcatcatagagggtgagaatcccgtct
ttggccagagctgttgtcttttgcgatacattttcaaagagtcaggttgtttgggaatgc
agcctaaattgggtggtaaatctcacctaaagctaaatatttgcgagagaccgatagcga
acaagtaccgtgagggaaagatgaaaagaactttgaaaagagagttaaacagtatgtgaa
attgttaaaagggaaccgtttggagccagactggcttgactgtaatcaatctaagcttcg
gcttggatgcacttgcggtctttgcctgccaacgacaattttttttgggggaaaaaacta
gatggaatgtagcccttcggggtgttatagacttttagaaaataccctgaattggattga
ggtacgcagtgaatgccttcaggcaagattgctaggcgcttttgactttgtgtattagaa
tttctgcttcgggtggtgctagtatttaaaggagaaactcgcttggtatattttttattc
gcttaggttgttggcttaatgactctaatgac
>Mucor_multiplex
gcggaggaaaagaaaataacaatgatttccctagtaacggcgagtgaagaggaaagagct
caaagttggaacctgtttggcttagctaaaccggattgtaaactgtagaagtgttttcca
ggcacgccaggtaaaaaagtcctttggaacagggcatcatagagggtgagaatcccgtct
ttggcctgagcagttgtcttttgtgatacactttcaaagagtcaggttgtttgggaatgc
agcctaaattgggtggtaaatctcacctaaagctaaatatttgcgagagaccgatagcga
acaagtaccgtgagggaaagatgaaaagaactttgaaaagagagttaaacagtatgtgaa
attgttaaaagggaaccgtttggagccagactggcttgactgtaatcaatctaggcttcg
gcctggatgcacttgcggtctatgcctgccaacgacaattttttctctgggaaaaaacta
ttaggaatgtggcccctcggggtgttatagccttttagaaaataccagggattggattga
ggaacgcagtgaatgctcttaggcaagattgctgggtgctttcgctaatagatgctagaa
tttctgcttcgggtggtgctagtgtttaaaggaggaactcgcctggtatattttttattc
gcttaggttgttggcttaatgactctaatgac
>Mucor_heterogamus_2
---gaggaaaagaaaataacaatgatttccccagtaacggcgagtgaagaggaaagagct
caaagttggaacctgtttggcttagctaaaccggattgtaaactgtagaagtgttttcca
ggcacgccaggtaaaaaagtcctttggaacagggcatcatagagggtgagaatcccgtct
ttggcctgagcagttgccttttgtgatacattttcaaagagtcaggttgtttgggaatgc
agcctaaattgggtggtaaatctcacctaaagctaaatatttgcgagagaccgatagcga
acaagtaccgtgagggaaagatgaaaagaactttgaaaagagagttaaacagtatgtgaa
attgttaaaagggaaccgtttggagccagactggcttgactgtaatcaatctaggcttcg
gcctggatgcacttgcggtctatgcctgccaacgacaattttttttctgggaaaaaacca
agaggaatgtggccccccggggtgttatagcctcttggaaaataccaggaattggattga
ggaacgcagcgaatgcctttaggcaagattgctgggtgctttcgccgataggtgctagaa
tttctgccttgggtggtgctagtgtttaaaggtggaactcgcctagtatattttttattc
gcttaggttgttggcttaatgactctaatgac
>Mucor_megalocarpus
-----------------------------cctagtaacggcgagtgaagaggaaagagct
caaagttggaacctgtttggcttagctaaaccggattgtaaactgtagaagtgttttcca
ggcacgccaggtaaaaaagtcctttggaacagggcatcatagagggtgagaatcccgtct
ttggcctgagcagttgtcttttgtgatacattttcaaagagtcaggttgtttgggaatgc
agcctaaattgggtggtaaatctcacctaaagctaaatatttgcgagagaccgatagcga
acaagtaccgtgagggaaagatgaaaagaactttgaaaagagagttaaacagtatgtgaa
attgttaaaagggaaccgtttggagccagactggcttgactgtaatcaatctaggcttcg
gcctggatgcacttgcggtctatgcctgccaacgacaattttctctctgggaaaaaactt
ttaggaatgtggccccctgggtgtttatagccttttagaaaatatcagggattggattga
ggaacgcagtgaatgcccttgggcaagattgctgggcgctttcgctaataaatgctagaa
tttctgctttgggtggtgctagtgtttagaggaggaactcgcctggtatattttttattc
gcttaggttgttggctta--------------
>Mucor_heterogamus_1
gcggaggaaaagaaaataacaatgatttccctagtaacggcgagtgaagaggaaagagct
caaagttggaacctgtttggcttagctaaaccggattgtaaactgtagaagtgttttcca
ggcacgccaggtaaaaaagtcctttggaacagggcatcatagagggtgagaatcccgtct
ttggcctgagcagttgtcttttgtgatacattttcaaagagtcaggttgtttgggaatgc
agcctaaattgggtggtaaatctcacctaaagctaaatatttgcgagagaccgatagcga
acaagtaccgtgagggaaagatgaaaagaactttgaaaagagagttaaacagtatgtgaa
attgttaaaagggaaccgtttggagccagactggcttgactgtaatcaatctaggcttcg
gcctggatgcacttgcggtctatgcctgccaacgacaattttctctctgggaaaaaactt
ttaggaatgtggccccctgggtgtttatagccttttagaaaatatcagggattggattga
ggaacgcagtgaatgcccttgggcaagattgctgggcgctttcgctaataaatgctagaa
tttctgctttgggtggtgctagtgtttagaggaggaactcgcctggtatattttttattc
gcttaggttgttggcttaatgactctaatgac
>Mucor_microsporus_1
gcggaggaaaagaaaataaccatgatttccctagtaacggcgagtgaagaggaaaaagct
cagagttggaacctgcttgccttaggttagccggattgtaaactgtagacatgtcttcca
tacacgcacggtgattaagtcctttggaacagggcatcatagagggtgagaatcccgttt
atggccgtagttgttgt-tgttgtgttgcgtgttcaaagagtcaggttgtttgggaatgc
agcctaaattgggtggtaaatctcacctaaagctaaatatttacgagagaccgatagcga
acaagtaccgtgagggaaagatgaaaaatactttgaaaagagggttaaacagtatgtgaa
attgttaaaagggaaccgtttggagccagactggcttgtttgtaatcaatctacgcttcg
gtgtggatgcacttgcagacattgcctgccaacgacaattttgcctgggagaaaaagcga
gatcgaatgtggcctatctgggtgttatagcgattttgaaaatatcctgggcgggattga
ggatcgcagcgaatgcctttagttttgatatgttgatgcttgcgtcgattgatgctagaa
tttctgcttcgggtggtgctagtgtcctgagatgtgacccgttgataata-ctcttattc
gcttaggttgttggcttaatgactctaatgac
>Mucor_koreanus_2
-------------aaataacattgatttccctagtaacggcgagtgaagaggagagagct
caaagttggaacctgtttggcttagctaaaccggattgtaaactgtagaagttttttcca
gacacgcctggtaaaaaagtcctttggaacagggcatcatagagggtgagaatcccgtct
ttggccagagctgttgtcttttgtgatacattttcaaagagtcaggttgtttgggaatgc
agcctaaattgggtggtaaatctcacctaaagctaaatatttgcgagagaccgatagcga
acaagtaccgtgagggaaagatgaaaagaactttgaaaagagagttaaacagtatgtgaa
attgttaaaagggaaccgtttggagccagactggcttgatcgtaatcaatctaagcttcg
gcttggatgcacttgcggtctttgcctgccaacgacaattttttttggaggaaaaaacta
ggagaaatgtggcccctcggggtgttatagtctcttagaaaatactctgaattggattga
ggaacgcagtgaatgcctttaggcaagattgctgggcgctttcgctgataggtgttagaa
tttctgccttgggtggtgctaatagttaaaggagaaactcgcttagtatattttttattc
gcttaggttgttggcttaatgactctaatgac
>Mucor_abundans_2
----------------------tgatttccctagtaacggcgagtgaagaggaaagagct
caaagttggaacctgtttggcttagctaaaccggattgtaaactgtagaagtgttttcca
ggtacgccaggtaaaaaagtcctttggaacagggcatcatagagggtgagaatcccgtct
ttggcctgagctgttgccttttgtgatacattttcaaagagtcaggttgtttgggaatgc
agcctaaattgggtggtaaatctcacctaaagctaaatatttgcgagagaccgatagcga
acaagtaccgtgagggaaagatgaaaagaactttgaaaagagagttaaacagtatgtgaa
attgttaaaagggaaccgtttggagccagattggcttgactgtaatcaacttaggctttg
gcctgagtgcacttgcggtctatgcctgccaacgacagttttgtttgggggaaaaaatta
taaggaatgtggcctctcggggtgttatagccttgtaaaaaatactctggatgggactga
ggaacgcagtgaatgcctttaggcaaggttgctaggcgctttcgttaataaatgctagaa
tttctgctttgggtggtgctagtgtttaaagatggaactcgtttggtatactttttattc
gcttaggttgttggcttaatgactctaatgac
>Mucor_plasmaticus_1
----------------------tgatttgcctagtaacggcgagtgaagaggaaagagct
caaagttggaacctggttggcttagctaaaccggattgtaaactgtagaagtgttttcca
gacacgcctggtaaaaaagtcctttggaacagggcatcatagagggtgagaatcccgtct
ttggccagagctgttgtcttttgcgatacattttcaaagagtcaggttgtttgggaatgc
agcctaaattgggtggtaaatctcacctaaagctaaatatttgcgagagaccgatagcga
acaagtaccgtgagggaaagatgaaaagaactttgaaaagagagttaaacagtatgtgaa
attgttaaaagggaaccgtttggagccagactggcttgactgtaatcaatctaagcttcg
gcttggatgcacttgcggtctttgcctgccaacgacaattttttttgggggaaaaaacta
gatggaatgtagcccttcggggtgttatagacttttagaaaataccctgaattggattga
ggtacgcagtgaatgccttcaggcaagattgctaggcgcttttgactttgtgtattagaa
tttctgcttcgggtggtgctagtatttaaaggagaaactcgcttggtatattttttattc
gcttaggttgttggcttaatgactctaatgac
>Mucor_silvaticus_2
gcggaggaaaagaaaataacaatgatttccctagtaacggcgagtgaagaggaaagagct
caaagttggaacctgtttggcttagctaaaccggattgtaaactgtagaagtgttttcca
gacacgcctggtaaaaaagtcctttggaacagggcatcatagagggtgagaatcccgtct
ttggccagagctgttgtcttttgtgatacattttcaaagagtcaggttgtttgggaatgc
agcctaaattgggtggtaaatctcacctaaagctaaatatttgcgagagaccgatagcga
acaagtaccgtgagggaaagatgaaaagaactttgaaaagagagttaaacagtatgtgaa
attgttaaaagggaaccgtttggagccagactggcttgatcgtaatcaatctaggcttcg
gcctggatgcacttgcggtctatgcctgccaacgacagttttatttgggggaaaaaatta
ttaggaatgtggcccttcggggtgttatagccttttaaaaaataccctggattggactga
ggaacgcagtgaatgcctttaggcaagattgctgggcgctttcgttaatacatgctagaa
tttctgctttgggtggtgctagtgtgtagcgatggaactcgcttggtatattttttattc
gcttaggttgttggcttaatgactctaatgac
>Mucor_fusiformis
gcggaggaaaagaaaataacaatgatttccctagtaacggcgagtgaagaggaaagagct
caaagttggaacctgtttggcttagccaaaccggattgtaaactgtagaagtgttttcca
gacacgcctggtaaaaaagtcctttggaacagggcatcatagagggtgagaatcccgtct
ttggccagagctgttgtcttttgtgatacattttcaaagagtcaggttgtttgggaatgc
agcctaaattgggtggtaaatctcacctaaagctaaatatttgcgagagaccgatagcga
acaagtaccgtgagggaaagatgaaaagaactttgaaaagagagttaaacagtatgtgaa
attgttaaaagggaaccgtttggagccagactggcttaactgtaatcaatctaggcttcg
gcctggatgcacttgcggtttatgccggccaacgacagttttatttgagggaaaaaatta
cattgaatgtggcccctcggggtgttatagctttgtaaaaaataccttggattggactga
ggaacgcagtgaatgcctttaggcaaggttgctgrgtgctttcgctaataaatgctaaaa
tttctgcttygggtggtgttagtgtttaaaggagaaacccgcttggtatactttttattc
gcttaggttgttggcttaatgactctaatgac
>Mucor_koreanus_1
---------aagtaaataacattgatttccctagtaacggcgagtgaagaggagagagct
caaagttggaacctgtttggcttagctaaaccggattgtaaactgtagaagttttttcca
gacacgcctggtaaaaaagtcctttggaacagggcatcatagagggtgagaatcccgtct
ttggccagagctgttgtcttttgtgatacattttcaaagagtcaggttgtttgggaatgc
agcctaaattgggtggtaaatctcacctaaagctaaatatttgcgagagaccgatagcga
acaagtaccgtgagggaaagatgaaaagaactttgaaaagagagttaaacagtatgtgaa
attgttaaaagggaaccgtttggagccagactggcttgatcgtaatcaatctaagcttcg
gcttggatgcacttgcggtctttgcctgccaacgacaattttttttggaggaaaaaacta
ggagaaatgtggcccctcggggtgttatagtctcttagaaaatactctgaattggattga
ggaacgcagtgaatgcctttaggcaagattgctgggcgctttcgctgataggtgttagaa
tttctgccttgggtggtgctaatagttaaaggagaaactcgcttagtatattttttattc
gcttaggttgttggcttaatgactctaatgac
