# Supplementary material for: Mucor thermorhizoides—A New Species from Post-mining Site in Sudety Mountains (Poland)
Source: Curr Microbiol. 2024 Jun 1;81(7):201. doi: 10.1007/s00284-024-03708-7 (PMC11144139; doi:10.1007/s00284-024-03708-7)
Supplement: Supplementary file 4 — Supplementary Material 1 (ZIP 16 KB) [file 284_2024_3708_MOESM4_ESM.zip › Supplementary 1/mcm7_trim.fasta]

>Mucor_racemosus_f._racemosus_1
----------------------------------------------------------ga
tcaaacaaagacaatttacacctttgactgaatgtatttcagaagaatgtagaacaaatc
aatccaagggtaaattatatatgcaaactagagcttcaaagttcttggctttccaagaag
ttaaattgcaggaattaactgatcaagttcctgtgggtcatattcctcgtaccatgactc
tacacatgtacggtgccgcttgtcgtcaattaactcctggtgatgttgctaatgtcactg
gtatatttttgcctatgccctacactggtttcagagctcttcgtgctggccttttgacag
atacctatttagacgtacaatatgtacaccgtctcaagaagcaatacgatgaaattgaga
tgactcctgccgatgaagaagctattaatcaacttaaacaaaaccccaatgtttatagtc
atttggctcgtagtattgcccctgaaatttatggccatgatgacgttaaaaaagtattgt
tgctcttgttggtaggtggtgtcaacaagacagttggaga--
>Mucor_parviseptatus_1
-----------------------------------------tacgaaatctttcaagaaa
tcaagacacgtcaatttacccctctatttgaatgtatctctcaagaatgtaaacagaatg
gtaccaagggtaaactctacatgcaaaccagagcaagtaaattcttggctttccaagaag
tcaagcttcaagaattgacagatcaagttcctgtgggacatattccacgtaccattacac
ttcatttatatggtgctatctgtcgtcaattgacacctggtgatgtggccaatgtctctg
gtatctttttacctatgccttatacaggatttagagcacttcgtgccggtctattgacag
atacttatatggatgtacagttcattcatcgtctcaagaagcaatatgatgaaattgagt
tgacacaagatgacgaggaacatttggaacgtctcaaacaagatcccaacatctatagtc
atttggctcgttccattgcacctgaaatttatggtcatgacgatgtcaagaaggttctct
tgctcttgctggttggtggtgtcaataagactgtcggtgatg
>Mucor_moelleri_1
ctttccttcaagtcaacacttattcttgtgattcatgtggttatgaaatttttcaagaaa
tcaagactcgtcaatttacacccctttctgaatgtgtttcacaagaatgcaaacaaaaca
acattaaaggaaaactctatatgcaaactagagcaagtaaatttttggcttatcaggagg
tcaagctacaagaattgacagatcaagtacctgtgggtcatatcccaagaaccatgacat
tacatttatatggtgcggtctgtcgtcaattgacacctggtgatgtagctgaagtcagtg
gtatttatttacctatgccttatactggatttagagctcttagagcaggtctcttgacag
atacttatttggatgtacaatggattcatcgactcaagaaacaatatgatgaaattgagc
ttactgaacaagatagaggacaattagaaaaactcaaacaagatcccaacgtctatagtc
atttagctcgttccattgcacctgaaatttatggtcatgatgatgtaaagaaatgtttat
tgcttttattggtgggtggtgtcaacaaggctgttggggatg
>Mucor_microsporus_1
------------------------------------------------------------
---------------------------------gtcaatctgaagaatgcaagcgtaatg
gtaccaagggcagactatacatgcaaaccagggcttctaaattcttggccttccaagaag
tcaagcttcaagagttgacagatcaggtacctgttggccatattcctcgcactatgacca
ttcatatgtacggcgctgcatgccgtcaattgactcctggtgatgttgctaatgtctctg
gaatctttttgccaatgccatatactggcttccgagcacttcgtgctggtcttttaacag
acacttatatggaagtacaacacgttcatcgcctcaagaagcaatatgacgaaattgaaa
tgacacctgaagatgaagaggctattgagagattgaagaacaatccaaacgcgtatagcc
atttagcccgcagtattgcgcctgaaatttatggacatgaagacgtcaagaaggttcttt
tgcttttgttggttggtggtgtgaacaagaccgttggcgatg
>Mucor_abundans_2
ctttcttgcaagtcaacacgtattcatgtgacgcctgtggttatgaaatyttccaagaaa
tcaaaacacgtcaatttacacctttaatcgartgtgtttctgaagaatgtaaatccaacg
cagtcaagggcaagctttatatgcaaacacgtgcctccaagtttttggctttccaagaag
tcaagcttcaagaattgacagatcaagtrcctgtwggycatattcctcgyaccatgacct
tgcatctstacggkgctgcttgtcgtcaattgactcctggtgacgtagctaatgtyactg
gtatctttytacctatrccttayacyggcttcaaagctttragrgcaggtcttttgacag
atacttatttggatgtgcagyatattcayagactcaagaaacaatatgatgaaatwgaac
tgacwcctgaggaygrartyaaattgsaacarctcaagacagatgctaatatttatactc
atttggctcgttctattgcacctgaaatytacggycacgatgatgtyaagaaggtgcttt
tgctcttgcttgttggtggtgtgaacaaractgtgggtgayg
>Mucor_durus_1
ctttcttgcaagtcaacacgtattcatgtgacgcctgyggttatgaaatcttccaagaaa
ttaaaacacgtcaatttacacctttaatcgagtgtgtttctgaagaatgtaaatccaacg
cagtcaagggcaagctttatatgcaaacacgtgcctccaagtttttggctttccaagaag
tcaagcttcaagaattgacagatcaagtrcctgtaggtcatattcctcgtaccatgacct
tacatttgtacggggctgcttgccgtcaattgactcctggtgacgtagccaatgtcactg
gtatctttttgcctatgccttatactggcttcaaagctttgagggcaggtcttttgacag
atacttatttggatgtgcagtatattcatagaytcaagaaacaatatgatgaaattgaac
tgtcacctgaggatgaaattaaattggaacagctcaagacagatgctaatatttatactc
atttggctcgttctattgcacctgaaatttacggtcacgatgatgtcaagaaggtgctyt
tgcttttgcttgttggtggtgtgaacaagaccgtgggtgatg
>Mucor_mucedo_1
ctttactcgaagtcaacgcctacagttgtgattcatgtggttttgagatctttcaagaaa
ttaagcagcgtcaatttactcctttcaccgaatgtacatccgtcgattgtaaacgtaatg
gtattaagggtaaattacacatgcaaactcgtgctagtaaatttttgtctttccaagaga
tcaagttgcaagaattaacagatcaagtccctgtcggtcatatccctcgtaccatgtcct
tgcacgcctatggtgctgcctgtcgtcaattaacccctggtgatgtagctaatgtcaccg
gtatctttttacccatgccttataccggcttccaagccatgcgtgccggtttgttaacag
atacttatttggctgtccaatacgtgcatcgtctcaagaaacaatacgatgaaatcgaat
tgaccgccgaagatgaggtgcgtcttgaagagttgaaagccgatcccaatgtgtatagtc
atttatctcgcagtattgcacccgagatttacggtcatgatgatgtgaaaaaggttttgt
tgttgttattggtgggtggtgtgagtaagaccg---------
>Mucor_zonatus_1
ctttycttcaagtcaatacttatagttgtgattcgtgtggttatgaaattttccaagaaa
ttaaacaaagacaatttactcctttaacagaatgtatatcacaagaatgtaaaagtaata
atacaaagggtaaactctatatgcaaacaagagcaagtaaatttttagctttccaagaag
tcaaattacaagaattgactgatcaagtacctgttggacarattccacgtacaatgacct
tacatctttatggtgcttcttgtagacaattaactcctggtgatgtrgctaatgtttcag
gyatctttttacctatgccttatactggytttagagctctycgtgcaggtcttttaactg
atacttatttggatgtacaatacgttgaacgtcttaaaaaacaatatgatgaratygaat
taacygagcaagatcaagaacatcttgaaaaattaaaatcagatcctaaygtctatagtc
gtttagctcgtagtattgctcctgaaatttatggacatgatgatgtcaaaaaagta----
------------------------------------------
>Mucor_piriformis_1
ctttaatccaagtcaacacctacagttgtgattcttgtggttatgaaatcttccaagaaa
tcaagcaaagacaattctcccctttgacagagtgtgtctctcaagaatgtaagagcaacg
gtatcaaaggaaaattatacatgcaaacaagagcttcgaagtttttggccttccaagaag
tcaagttacaagaattgactgatcaggtccccgtcggtcatatccctcgtaccatgtccc
ttcatgcttacggcgctgcctgccgtcaattgacacctggtgatgttgctaatgtcacag
gtatattcttacctatgccttacactggtttccaagcaatgcgcgctggtctcttgactg
acacctacttggatgtacaatacgtgcatcgtctcaagaagcaatacgatgagattgaat
tgactgagcaagacgaagccatgcttgagaaattaaagacagatcctaacgtttacagcc
atttatctcgcagtattgcacccgagatctacggtcatgacgatgtg-------------
------------------------------------------
>Mucor_koreanus_1
ctttaatccaagtcaacacctacagttgtgattcttgtggttatgaaatcttccaagaaa
ttaagcaaagacaattttcccctttaacagaatgtgtctctcaagaatgtaagagcaacg
gtatcaagggaaaattatacatgcaaacaagagcttcgaagttcttggccttccaagaag
tcaagttacaagaattgactgatcaggtccccgtcggtcatatccctcgtaccatgtccc
ttcatgcttacggtgctgcctgccgtcaattgacacctggtgatgttgctaatgtcacag
gtatattcttacctatgccttacactggtttccaagcaatgcgtgctggtctcttgaccg
acacctacttggatgtacaatacgtgcatcgtctcaagaagcaatacgatgagattgaat
tgactgagcaagacgaagccatgcttgagaaattaaagacagatcctaacgtttacagcc
atttatctcgcagtattgcacccgagatctacggtcatgacgatgtgaaaaaggtcttgt
tgctcttgttagtcggtggtgtcagtaaaactgtcggtgacg
>Mucor_luteus_1
ctttccttcaagtcaatacctacagttgtgattcttgcggttatgaaattttccaagaaa
tcaaacaaagacaattcacgcctttgactgaatgtatctctcaagaatgtaaaagcaaca
atgtcaagggtagattatatatgcaaaccagagcttccaaatttttggctttccaagaag
tcaagattcaagaattaaccgatcaagttcctgtgggtcatattcctagacaaatgacac
ttcatttatatggtgctgcttgtagacaattaacacccggtgatgtggctaatgtcacgg
gtatctttttacctatgccttatactggtttccgtgcattgagagctggtttgttgacag
atacttatttggatgttcaatatattcatcgtctcaagaaacaatacgatgaaattgagt
tgactgccgaggatgaagagaaattagaagaattgaaagcagatgccaatgtgtacagtc
atttatcacgcagtattgcacctgaaatttacggtcatgatgatgtaaagaaggtcttgt
tgctcttgttagtaggcggtgttaccaagactgtaggtgatg
>Mucor_plasmaticus_3
cattacttcaagtaaatacttacagttgtgattcttgtggttatgaaatctttcaagaaa
tcaaacaaaggcaattcactcctttaacagaatgtatttctcaagaatgtagacgtaatg
gtatcaagggtaaattatatatgcaaacgagagcttctaaattcttggctttccaagaaa
tcaaattacaagaattaacagatcaagtacctgtgggtcatattcctcgtacaatgactc
ttcatgcatatggtgccgtttgtcgtcaattaactcctggtgatgttgcaaatgtcactg
gtatctttttacctacgccttatacaggattccaagctatgcgtgctggtcttttaacag
atacttatttagaggttcaatatgttcatcgtctcaagaaacaatatgatgagattgaat
taacaagtgaagatgaagttatgctcgagaaattaaaatcggatcctaatgtgtatagcc
atttatcacgtagtattgctcccgaaatttatggtcatgatgatgttaaaaaggcattat
tacttttattagttggtggtgttagtaagactgtgggcgatg
>Mucor_strictus_3
cattacttcaagtcaatacttacagttgtgattcttgtggttatgaaatctttcaagaaa
ttaaacaaagacaattcgctcctttaacagaatgtgtttctcaagaatgtaaacgtaatg
gtatcaagggtaaattgtacatgcaaactagagcctctaaattcttggctttccaagaag
tcaaattacaagaattaacagatcaagtacccgtcggccatattcctcgtacaatgtccc
ttcattcatatggtgccgcttgtcgtcaattaactcctggtgatgttgcaaacgtcactg
gtatctttttaccaatgccttacacaggctttcaaggcatgcgtgctggtctcttgactg
atacctatttagatgttcaatatattcatcgtcttaagaaacaatatgatgaaatcgaaa
tgaccgatcaagatgagatcatgcttgaaaaattaaagactgatcccaacgtctatagtc
atttatctcgtagtattgctccagagatctatggtcatgatgatgttaaaaaggtcttgt
tgcttttattagttggtggtgtaagtaaaactgttggtgacg
>Mucor_bacilliformis_1
ctttcctccaagtcaacacctattcttgtgattcttgtggttatgaaattttccaagaaa
ttaagcaaagacaattcacacctttaaccgaatgtatttctcaagaatgtaggagcaata
acaccaagggtaaattatacatgcaaacaagagcttccaaatttttggctttccaagaag
tcaagttgcaagaattgaccgaccaagtacctgtcggtcatattcctcgtaccatgactc
ttcatttatacggtgctgcttgccgtcaattaacccctggtgatgttgccaatgtcaccg
gtatctttttgcctatgccttatactggcttcagagcccttcgtgctggtctcttgactg
atacttatttagatgttcaatatattcaccgtctcaagaaacaatatgatgagattgaaa
tgacgtctgaagatgaagagatgcttgaaaagttaaagagtgatcccaacgtctatagca
atttatctcgtagcattgctcctgaaatttacggtcacgatgatgttaagaaggtcttgt
tgcttttattagttggtggtgttaacaagactgttggtgacg
>Mucor_endophyticus
----------------------------------------------aatttttcaagaaa
tcaaacaaagacaattcactcctttaactgaatgtgtttctcaagagtgtagaagtaata
atgtcaagggtaaattatatatgcaaaccagagcttccaaatttctggcttttcaagaag
tcaaattgcaagaattaactgatcaagtcccagtgggtcatatccctcgtactatgaccc
ttcacttatatggtgctgcgtgtcgtcaattgactccaggtgacgttgccaatgtcactg
gtatcttcttacctatgccctatactggcttcaaagctcttcgtgccggccttttaactg
atacttatttagatgttcaatatattcatcgtttaaaaaagcagtatgatgaaattgagt
tgactgctgaagatgaattaaaacttgatgaattaaaggctgatcctaatgtgtacaatc
atttggctcgtagtatcgcccccgaaatttacggtcatgaagatgtcaagaagactttat
tgctcttattagtcggtggtgtgaataaaactgtgggcgatg
>Mucor_fusiformis
ctttccttcaagtaaatacatacagttgtgattcttgtggttatgaaatctttcaagaaa
ttaaacaaagacaatttacacctttaactgaatgtgtatctcaagagtgtaagaataata
atatcaagggtaaattatatatgcaaacaagagcatctaaatttttggctttccaagaag
taaagttacaagaattaactgatcaagtacctgttggtcatattcctcgtacaatgtctc
ttcatttatatggtgcagcttgtcgtcaattaactcctggtgatgttgctaatgttactg
gtatctttttacctatgccatatactggttttaaagcacttcgtgctggtctcttgactg
atacttatttagatgttcaatatattcatcgtctcaagaaacaatatgatgaaattgaat
taactgctgatgatgaattaaaactcgaagagttaaaagcaaatcctaatatttataatc
atttgtcacgtagtattgctcctgaaatctatggtcatgaagatgtcaagaaggtcttgc
tacttttattagttggtggtgttaataaaactgttggtg---
>Mucor_silvaticus_2
----------------------------------------------aattttccaagaaa
ttaagcaaagacagtttacacctttaacagaatgtgtttctcaagaatgtaagagtaata
atacaaagggtaaattatatatgcaaacaagagctagtaagtttttggccttccaagaag
tcaagttacaagaattgacagatcaagtacctgttggtcatattccacgtacaatgacgc
ttcatttatatggtgctgcttgtcgtcaattaactcctggtgatgttgctaatgtaactg
gtatatttttacctatgccttatactggttttagagctcttcgcgctggtctcttgactg
atacttatttagatgttcaatatattcatcgtctcaagaaacaatatgatgaaattgaaa
tgaatgcggaagatgaagctatgcttgagaaattaaaggccgatcctaatgtttatagcc
acttggctcgtagtattgctcctgaaatctatggtcatgatgatgttaagaaagttttgt
tactcttattagttggtggtgttaacaaaactgttggtgatg
>Mucor_japonicus
ctttccttcaagtcaatacatacagttgcgattcttgtggttatgaaatcttccaagaaa
tcaaacaaagacaatttacacctttaactgaatgtgtatctcaagagtgtaagagtaata
acgtcaagggtaaattatatatgcaaaccagagcctccaaatttttggctttccaagaag
tcaagttacaagaattaaccgatcaagtccccgttggtcatattcctcgtaccatgaccc
ttcatttatatggtgctacttgccgtcaattgactcccggtgatgttgctaatgtcaccg
gtatctttttacctatgccttatactggcttcaaagcgcttcgtgctggtctgttgaccg
atacttatttagatgttcaatatattcatcgtctcaagaaacaatatgatgaaattgaga
tgactgctgaggatgagttgagacttgaagaattaaaggctgatcccaacatctacaatc
acttagctcgtagtatcgctcctgaaatttacggtcatgaagatgttaagaagactttat
tactcttattagttggcggtgtcaataagactgtgggtgacg
>Mucor_megalocarpus
ctttccttcaagtcaatacttacagttgtgactcttgtggttatgaaattttccaggaga
ttaagcaaagacaatttacacctttaactgaatgtgtttctcaagaatgtaagagtaacc
aaaccaagggtaaattatacatgcaaacaagagcttccaagtttttggcttttcaagaag
tcaagttacaagaattaacagatcaagtacctgttggtcatattcctcgtactatgactc
ttcacttgtatggtgctgcttgtcgtcaattgactcctggtgatgttgctaatgttactg
gtatcttcttacctatgccttacactggtttcaaagcacttcgtgctggtctcttgactg
atacttatttagatgttcaatacattcatcgtctcaagaagcaatatgatgaaatcgaaa
tgactgctgaggacgaagaaatgctcgaaaaattaaaggctgatcctaacgtttatagtc
atttggctcgtagtattgctcctgaaatttatggtcatgatgatgtaaagaaggttttgt
tacttttattggttggtggtgtcaacaagactgttgg-----
>Mucor_multiplex
ctttccttcaagtcaatacttacagttgtgattcttgtggttatgaaatcttccaagaga
ttaagcaaagacaatttacacctttaaccgaatgtgtttctcaagaatgtaagagtaacc
aaatcaagggtaaattatacatgcaaacaagagcttccaagtttttggctttccaagaag
tcaagttacaagaattaacagatcaagtacccgttggtcatattcctcgtactatgactc
ttcacttgtatggtgctgcttgtcgtcaattgactcctggtgatgttgctaatgttactg
gtatcttcttacctatgccttacactggtttcaaagcacttcgtgctggtctcttgactg
atacttatttagatgttcaatacattcatcgtctcaagaagcaatatgatgaaatcgaaa
tgactgctgaggacgaagaaatgctcgaaaaattaaaggccgatcctaacgtttatagtc
atttggctcgtagtattgctcctgaaatttatggtcatgatgatgttaagaaggttttgt
tacttttattggttggtggtgtcaacaagactgttggtgatg
>NMucor_2
----------------------------------------------------------aa
tcaagcaacgtcaattcacaccgagaattgaatgccaatccgaagaatggaaacgtaatg
gaaccaagggtaggttatacaggcaaacaagggcttccaaattcttggctttccaagaag
tcaagcttcaagagttgactgatcaagtacccgttggtcatattcctcgtactatgaccc
ttcatttgtatggtgctgcctgccgccaattgactcctggtgacgtcgctaacatttcag
gggtatttttgcctatgccctatactggcttcagagcacttcgtgctggtcttttgacag
atacttatatggaagtgcaatatgttcatcgtctcaagaagcaatatgatgaaattgaaa
tgacgcctgaagaagaagaggttattgagaggctgaagaacgatccaagcccttatagcc
atttggcccgtaccatcgcacctgaaatttaccgtcatgaagacgtcaagaaggtcctct
tgcttttgttactgggcggcgttaacaaaactgttggtgatg
>NMucor_1
--------------------tacagttgtgatacctgcggttatgagcttttccaggaaa
tcaagcaacgtcaattcacaccgttaattgaatgccaatccgaagaatgtaaacgtaatg
gaaccaagggtaggttatacatgcaaacaagggcttccaaattcttggctttccaagaag
tcaagcttcaagagttgactgatcaagtacccgttggtcatattcctcgtactatgaccc
ttcatttgtatggtgctgcctgccgccaattgactcctggtgacgtcgctaacatttcag
gggtatttttgcctatgccctatactggcttcagagcacttcgtgctggtcttttgacag
atacttatatggaagtgcaatatgttcatcgtctcaagaagcaatatgatgaaattgaaa
tgacgcctgaagaagaagaggttattgagaggctgaagaacgatccaagcgcttatagcc
atttggcccgtagtatcgcacctgaaatttacggtcatgaagacgtcaagaaggtccttt
tgcttttgttagtgggcggcgttaacaaaactgttggtgatg
