# Supplementary material for: Mucor thermorhizoides—A New Species from Post-mining Site in Sudety Mountains (Poland)
Source: Curr Microbiol. 2024 Jun 1;81(7):201. doi: 10.1007/s00284-024-03708-7 (PMC11144139; doi:10.1007/s00284-024-03708-7)
Supplement: Supplementary file 4 — Supplementary Material 1 (ZIP 16 KB) [file 284_2024_3708_MOESM4_ESM.zip › Supplementary 1/rpb1_trim.fasta]

>Mucor_mucedo_1
aacaagcctgttatgggtattgtgcaagatacgctttgtggtattcgtaaatttacttta
agagattgtttcttgaccaaagatttggtgatgaacattgttatgtgggttccttcttgg
gatggttatattcctcctcctgctattcttaagcctaagcctatgtggactggtaaacaa
attgtatctatggtcattcccaagggtatcaattgtcaaacttatcattctactcatcct
gatggtgaatctactctgatttctcctggtgatactcgtgtcattattgagaatggtgaa
ttgatttgtggtattgtttgtaaaaagactgttggtactgctggtggtggtcttattcat
actattatgaatgaattgggtcctgaagccgcaaagaatttcttgggtggtactcaacaa
gtcattaattattggttacttcaaaacggtttcagtattggtatcggtgatactattgct
gataaagtctccatggctactattacaaacattatttctcaggccaagcaacgtgtgcaa
gaggttattattactgctcaacaagataagctcgaagttcaacctggtatgacattgcgt
gaatctttcgaagccaaggtcaatcaaactttgaataaggctcgtgatgatgccggtaaa
atggctcaaaacagtttgaaagaagataacaatgttaaacagatggtaatttccggttca
aagggttctttcattaatatttctcaaatgtctgcttgtgtcggtcaacaaaatgttgaa
ggtaaacgtattccttatggtttcaagttccgtactctccctcatttctccaaggatgat
catagtcctgaat
>Mucor_racemosus_f._racemosus_1
gctaaacctgtttatcacattggtaaggtttataaatgttatattacttttttcttgctt
attcaatgtatctcgattataggtttcttgacaaaagttaaaaaga--------ttctag
aatgtgtttgtttccattgctcaaagctcaaagtcgagatgtatgtgtat---tagacaa
atcctcgttttgaaagagcaaagaaacaccgatgccaaagctaaacttcgcgctcttgcc
aaagctaaaatgacttgtgagggcagtgatgaaactgaaggcggtttagaagaaaaagaa
gagtttgacaatggcaaacgcaaaagcactcatggtggctgtggttataaacaacctctc
attcgtaaagatggtttgaaactgtatgc---------ccaattccgtgctagtccagga
gatgtaagttatcagcattcattaatcgttttcaattaggattctggaaatgtgactgct
gctaaagtct---tacagattctcaaaaacattt---------ctgataaagatatccgt
gatatgggtttatctgaagaatttgctagacctgaatggatgattacaaccgttttacct
g--tccctccacctcaagttcgtccatctattggatggtaccagccgtggtgaagatgat
ttaacccataaattgtttaaggctaacggtaacgtaaaacg---------ttgtgaatct
gaaggtgctccagtacacgttgtacaagaatttgcttttgcaggtttgtaaacatttaat
agtatataatatctatttttattaaatacacacacagttccatattgctaccta------
-------------
>Mucor_luteus_1
aaaaaaaatctttgataccatcaaaagaaaaaaaa-------------------ttgttg
acatatttgttttttcggataggttttttgactaaagtgaaaaaga--------ttctcg
aaagtgtgtgtttccattgttctaaactcaaagtagagatgtaagtacacgaatagacca
atcctcgttttattcgagctagaaagtacggattccaaaactaaacttcgtgcccttgcc
aaaacaaaaatgacttgtgaaggtagtgacgaagcagaagacggtctagaagaaaaggaa
gaatttgctggaggcaaacgtaaaagtacacatggtggttgtggttacaaacaacccctt
atccgtaaggatggcttgaaactctatgc---------tcaattccgtggtaacgcaggc
gatgtaagt-----atttctattgcaacgttttttctaggacaatggaggcgtgacagct
gccaaagtat---tgcaaatccttaaaaacattt---------ctgaccaagacatccgt
gatatgggtctttccgaagaatttgctcgacctgagtggatgattaccactgttttacct
g--ttccacctcctcaagtccgtccttcaattggatggtacgagtcgcggtgaagatgat
ttaactcacaaacttttaaaggcgaacgccaatgttaaacg---------ttgtgaatct
gaaggtgcccctgttcatgttgtc------------------------------------
------------------------------------------------------------
-------------
>Mucor_microsporus_1
aacaagcctgttatgggtattgtacaagatacgctttgcggtattcgtaagtttaccctg
agagactgcttcttgacaaaggacttggttatgaacattgtactgtgggtcccctcttgg
gatggctttattccccctcctgctattttgaagccaaagcccatgtggactggtaaacaa
atcgtttccatggtcattccaaagggtatcaattgtcaaaccttccattttactcaccct
gataatgaaaacactctcatttctcccggagatactcgtgtcattattgaaaacggcgaa
ttgatttgtggtattgtttgtaaaaagacagtcggtacatccaacggtggtgttatccac
actataatgaacgaattgggctctgaagccgcaaagaactttttgggtggcacccaacag
gtggttaattattggctgttacaaaatggtttttctattggtattggtgatacgattgcc
gataaagagacaatgcataaaattacagacatcatctctcaagccaagcaacgtgtgcaa
gaggttattatatccgcccaacaagacaaattggacattcaacctggtatgactttgcgt
gagtcttttgaagccaaggtcaatcaaactctgaataaagctcgtgatgatgctggtaaa
ctggctcaaacatccttgaaagaggacaacaatgtcaagcaaatggtaattgctggttca
aaaggttctttcattaacatttctcaaatgtctgcttgtgttggtcaacaaaacgtcgaa
ggtaaacgtattccctacggcttcaagttccgcactctcccacatttctcaaaggatgac
cacagccctgaaa
>Mucor_parviseptatus_1
aataagcctgtcatgggtattgtgcaagatactctttgtggtattcgtaaatttacttta
cgtgattgcttcttggataaggatttggtaatgaatattgttatgtgggttccttcttgg
gatggttatattcctcctccagctattcttaagccgaagcctatgtggactggtaaacaa
attcttgccatggtcattcccaaaggtatcaattgtcaaaccttccattctactcatcct
gatggtgaaaccacattgatttctccaggtgatactcgtgttattatcgaaaatggtgaa
ttgatttgtggtattgtttgtaaaaagacagttggtacagctggtggtggtcttatccat
actattatgaatgaattgggtcctgaggctgccaaaaactttttgggtggtactcaacaa
gttgtcaattactggttacttcaaaatggtttcagtattggtattggtgatactattgct
gataaggtctctatggccacaattaccaatattatttctcaagccaagcaacgtgtgcaa
gaagttattattaccgcacaacaagacaaacttgaagtccagcctggtatgacattgcgt
gaatcatttgaagccaaagtcaatcaaacattgaacaaggctcgtgatgatgctggtaaa
atggctcaaaatagtttaaaggaggacaacaatgttaagcagatggtaatttctggttct
aagggttcgttcattaatatctctcaaatgtctgcctgtgtcggtcaacaaaacgtagaa
ggtaaacgtattccttatggtttcaagttccgtactttgccccatttctctaaggacgat
catagtccagaaa
>Mucor_silvaticus_2
aacaagcctgttatgggtattgtacaagatactctttgtggtattcgtaaatttactttg
agagattgctttatgacgaaggatttggtaatgaatattgttatgtgggttccttcttgg
gatggttatattcctcctcccgctattctcaaacccaaacctatgtggactggtaaacaa
attgtttctatggttattcctaaaggtatcaattgtcaaacctttcattctactcatccc
gatggtgaaaccactttaatctctcctggtgatactcgtgttattatcgagaatggtgaa
ttgatttgtggtattgtctgtaaaaagactgttggtactgctggtggtggtcttatccac
actatcatgaatgaattgggtcctgaagctgcaaagaacttcttaggtggcactcaacaa
gttgtcaattattggttactacaaaatggtttcagtattggtattggtgacacaattgcc
gataaggtctccatggctactattacaaatattatttctcaagctaaacaacgtgtgcaa
gaggttattattactgctcaacaagataagcttgaagtacaacctggtatgactttgcgt
gagtctttcgaggccaaggttaatcaaactttgaataaggctcgtgatgatgctggtaaa
atggctcaaaacagtttgaaagaagataataatgttaaacagatggtaatttccggttca
aagggttctttcattaatatttctcaaatgtctgcttgtgtcggtcaacagaacgttgaa
ggtaaacgtattccttacggtttcaagttccgtactcttccccatttctctaaagatgat
cacagtcccgaaa
>Mucor_bacilliformis_1
aataagcccgttatgggtattgtacaagatactctttgtggtattcgtaagtttacttta
agagattgtttcttaaccaaggatttggttatgaatattgtaatgtgggtcccttcttgg
gatggatatattcctccccctgctattctcaaacccaagccaatgtggactggtaaacaa
attgtatccatggtcatccccaagggtattaattgtcaaaccttccattctactcatcct
gacggtgaatcaaccttgatttctcctggtgatactcgtgtcattattgagaatggtgaa
ttagtatgtggtattgtctgtaagaagactgttggtactgccggcggtggtctcattcat
actattatgaatgagttaggtcctgaagctgcaaagaacttcttgggtggcactcaacaa
gtcgttaattattggttacttcaaaatggtttcagtattggtattggtgatacaattgct
gataaggtttccatggccactattacaaatattatttctcaagctaagcaacgtgtacaa
gaatttattattactgcccaacaggataaacttgaagttcaacctggtatgacattgcgt
gaatcatttgaagccaaggtcaatcaaactttgaataaggctcgtgatgatgctggtaaa
atggctcaaaacagtttaaaagaagatatcaatgttaaacagatggtaatttccggttca
aagggttcgtttattaatatttctcaaatgtctgcttgtgtcggtcaacaaaacgttgaa
ggtaaacgtattccttacggtttcaagttccgtactcttcctcatttctccaaggatgat
cacagccctgaat
>Mucor_endophyticus
aacaaacctgttatgggtattgtacaagatactctttgtggtattcgtaagtttactttg
agagattgtttcatgaccaaagatttagtcatgaatattgttatgtgggtcccttcttgg
gatggctatatccccccacctgccatcttaaagcctaaacccatgtggactggtaagcaa
attctttccatggttattcctaaaggtatcaattgccaaactttccactctactcatcct
gatggtgaaagcactttaatctctcctggtgatactcgtgtcattattgaaaatggtgaa
ctagtttgtggtattgtttgtaaaaagactgttggtactgctggtggtggtcttatccac
accatcatgaatgaattgggtcctgaagctgcaaaaaactttttgggtggtactcaacaa
gtcgtcaattattggttacttcaaaatggtttcagtattggtattggtgataccattgcc
gataaggtttccatggctaccattacaaacattatttcccaagctaagcaacgtgtacag
gaagttatcataactgctcaacaagacaaactcgaagtacaacctggtatgacattgcgt
gaatcttttgaagcaaaggtcaatcaaactttgaataaggcccgtgatgacgctggtaaa
atggctcaaaacagtttaaaggaagataacaacgtcaaacagatggtaatttccggttca
aagggttctttcatcaatatttctcaaatgtctgcttgtgtcggccaacaaaacgttgaa
ggtaaacgtattccttatggtttcaagttccgcactttaccacatttctccaaggatgat
cacagccctgaaa
>Mucor_japonicus
aacaaacctgtcatgggtattgtacaagatacactttgtggtattcgtaagttcacttta
agagattgtttcatgaccaaagatctagtcatgaatattgttatgtgggttccttcttgg
gatggttatattcctcctcctgctattctcaagccaaagcctatgtggactggtaaacaa
attgtttctatggttattcctaaaggtatcaattgtcaaactttccactctactcatcct
gatggtgaaaatactttaatttcccctggtgatactcgtgtcattattgaaaatggtgaa
ttgatttgtggtattgtttgtaaaaagacagttggtacagctggtggtggccttattcac
acaattatgaatgaactgggtcctgaagctgcaaagaactttttgggtggtactcaacaa
gttgttaattattggttacttcaaaatggtttcagtattggtattggtgatactattgcc
gataaggtttccatggctactattacaaacattatttctcaagctaaacaacgtgtacaa
gaagttattatcactgctcaacaagataaacttgaagtgcaacctggtatgacattgcgt
gaatcttttgaagccaaggtcaatcaaactttgaacaaggctcgtgatgatgctggtaaa
atggctcaaaacagtttaaaggaagacaataacgtcaaacagatggtaatttccggttca
aagggttctttcattaatatttctcaaatgtctgcttgtgtcggtcaacaaaacgttgaa
ggtaaacgtattccttatggtttcaagttccgtaccttgcctcatttctctaaggatgac
catagtcccgaaa
>Mucor_koreanus_1
-----------------------------------ttgtggtatccgtaagtttacttta
agagattgtttcttgaccaaggatttggtgatgaacatcgtcatgtgggtcccttcttgg
gatggctatattccccctcctgctattctcaagcctaagcctatgtggaccggtaaacaa
atcgtatctatggttattcccaagggtatcaattgtcaaacctatcattctactcatcct
gacggcgagtctaccttaatttctcctggtgatactcgtgtcattatcgagaatggtgaa
ttggtctgtggtatcgtttgtaaaaagacggttggtactgccggtggtggtcttattcac
acaatcatgaatgaattgggtcctgaagctgcaaagaatttcttgggtggtactcaacaa
gtcattaattattggttacttcaaaacggtttcagtattggtatcggtgatactattgct
gataaggtctccatggctaccattaccaacattatttctcaagccaagcaacgtgtacaa
gaagttattattactgctcaacaagataaacttgaggttcaacctggtatgactttgcgt
gaatcttttgaagccaaggtcaatcaaactttgaataaggctcgtgatgatgctggtaaa
atggctcaaaacagtttgaaggaagataacaatgttaaacagatggtaatttccggttca
aagggttccttcattaatatttctcaaatgtctgcttgtgttggtcagcaaaatgttgaa
ggtaaacgtattccttatggtttcaagttccgtactctccctcatttctccaaggatgat
catagtcctgaat
>Mucor_piriformis_1
aataagcctgttatgggtattgtccaagatacgctttgtggtatccgtaagtttacttta
agagattgtttcttgaccaaggatttggtgatgaacatcgtcatgtgggtcccttcttgg
gatggctatattccccctcctgctattctcaagcctaagcctatgtggaccggtaaacaa
atcgtatctatggttattcccaagggtatcaattgtcaaacctatcattctactcatcct
gatggcgagtctaccttaatttctcctggtgatactcgtgtcattatcgagaatggtgaa
ttggtctgtggtatcgtttgtaaaaagacggttggtactgccggtggtggtcttattcac
acaatcatgaatgaattgggtcctgaagctgcaaagaatttcttgggtggtactcaacaa
gtcattaattattggttacttcaaaacggtttcagtattggtattggtgatactattgct
gataaggtctctatggctaccattaccaacattatttctcaagccaagcaacgtgtacaa
gaagttattattactgctcaacaagataaacttgaggttcaacctggtatgactttgcgt
gaatcttttgaagccaaggtcaatcaaactttgaataaggctcgtgatgatgccggtaaa
atggctcaaaacagtttgaaggaagataacaatgttaaacagatggtaatttccggttca
aagggttccttcattaatatttctcaaatgtctgcttgtgttggtcagcaaaatgttgaa
ggtaaacgtattccttatggtttcaagttccgtactctccctcatttctccaaggatgat
catagtcctgaat
>Mucor_strictus_3
aacaagcctgttatgggtattgtgcaagatactctttgtggtattcgtaagtttacttta
agagattgcttcttgaccaaggatttggttatgaacattgtcatgtgggttccttcttgg
gatggctatatcccccctcctgctattctcaagcctaagcctatgtggactggtaaacaa
attgtatccatggttatccctaagggtatcaattgtcaaacttatcattctactcatcct
gatggtgaatctactttgatttctcctggtgatactcgtgtcattattgagaatggtgaa
ttagtgtgtggtattgtttgtaaaaagactgttggtactgctggcggtggtctcattcat
actattatgaacgaattgggtcctgaagccgcaaagaatttcttgggtggtactcaacaa
gttattaactactggttacttcaaaatggtttcagtattggtatcggtgatactattgct
gataaagtttcaatggctactattacaaatattatttctcaagctaagcaacgtgtacaa
gaagtcattattactgctcaacaagataaacttgaagttcaacctggtatgacattgcgt
gaatcttttgaagcaaaggtcaatcaaactttgaataaggctcgtgatgatgccggtaaa
atggctcaaaacagtttgaaggaagataacaatgttaaacagatggtaatttccggttca
aagggttctttcattaatatttctcaaatgtctgcttgtgtcggtcaacaaaatgtcgaa
ggtaaacgtattccttatggcttcaagttccgtactcttcctcatttctccaaggatgat
catagtcctgaat
>Mucor_fusiformis
aacaaacctgttatgggtattgtacaagatacactttgtggtattcgtaagtttacctta
agagattgctttatgactaaggatttagttatgaatattgttatgtgggttccttcttgg
gatggttatatccctcctcctgctatccttaaacctaaacccatgtggactggtaaacaa
attgtttccatggttattcctaaaggtattaattgtcaaacatatcattctactcatcct
gatggtgaaaatacacttatttctcctggtgatactcgtgtgattattgaaaatggtgaa
ttaatttgtggtattgtttgtaaaaagacagttggtactgctggtggtggtcttattcat
actattatgaatgaattgggtcctgaagcagcaaagaactttttaggtggtactcaacaa
gttgttaattattggttacttcaaaatggtttcagtattggtattggtgataccattgct
gataaagtttctatggctactattacaaatattattactcaagctaaacaacgtgtacaa
gaagttattattactgctcaacaagataaacttgaagttcaacctggtatgacattgcgt
gaatcttttgaagcaaaggtcaatcaaactttaaataaggctcgtgatgatgctggtaaa
atggctcaaaacagtttaaaggaagacaataacgtcaaacagatggtcatttccggttca
aagggttcctttattaatatttctcaaatgtctgcttgtgtcggtcaacagaatgttgaa
ggtaaacgtattccttatggtttcaagttccgtactttgcctcatttctcaaaggatgat
catagtcccgaaa
>Mucor_plasmaticus_3
aacaaacctgttatgggtattgtacaagatacgctttgtggtattcgtaagtttacttta
agagattgtttcttgacaaaggatttggttatgaatattgttatgtgggttccttcttgg
gacggttatattcctcctcctgctattctcaagcctaagccaatgtggactggtaaacaa
atcgtatctatggttattcctaagggtatcaattgtcaaacatatcattctactcatcct
gatggtgaatcttcattaatctctcctggtgatacccgtgtcattattgagaatggtgaa
ttggtctgtggtattgtttgtaaaaagactgttggtaccgctggtggtggtcttattcat
actattatgaatgaattgggtcctgaagctgcaaagaatttcttgggtggtacccaacag
gttattaattattggttacttcaaaacggttttagtatcggtattggtgataccattgct
gataaagtatctatggctacaattacaaatattatttctcaagctaaacaacgtgtacaa
gaagttattattactgctcaacaagataaacttgaagttcaacctggtatgacattgcgt
gaatcttttgaagccaaggtcaatcaaactttgaatarggctcgtgatgatgctggtaaa
atggctcaaaacagtttaaaagaagataacaatgttaaacaaatggtaatttctggttca
aagggttcttttattaatatttctcaaatgtctgcttgtgtcggtcaacaaaatgttgaa
ggtaaacgtattccttatggcttcaagttccgtacacttcctcatttctcaaaggatgat
catagtcctgaat
>Mucor_moelleri_1
aataagcctgtcatgggtattgtacaagatacgctctgtggtattcgtaaatttactttg
cgagattgtttcttgaacaaggatttggtcatgaatattgtcatgtgggttccttcttgg
gatggttatatcccccctccagctattctcaagccaaagccaatgtggactggtaaacaa
attctagctatggttatccccaagggtatcaattgtcaaactttccattctacgcatcct
gatggtgaaaccactttgatttctcctggtgatactcgtgtcattattgaaaatggtgaa
ttgatttgtggtattgtttgtaaaaagactgttggtactgctggtggcggtcttatccat
accatcatgaatgaattgggtcctgaagctgctaaaaactttttgggtggtactcaacaa
gtggtcaattattggttacttcaaaatggttttagtatcggtattggtgatactattgct
gataaagcgtccatgaccactattacaaatattatttctcaagctaaacaacgtgtgcaa
gaagtcattattactgctcagcaagatagacttgaagttcaacctggtatgacattgcgt
gaatcctttgaagccaaggtcaatcaaactttaaataaggctcgtgatgatgctggtaaa
atggctcaaaacagtttaaaggaagataacaatgtcaagcaaatggtaatttctggttcc
aagggttccttcattaatatctctcaaatgtctgcttgtgtcggtcaacaaaacgttgaa
ggtaaacgtattccttatggcttcaagttccgcaccttgccccatttctccaaggatgat
catagtcctgaaa
>Mucor_abundans_2
aacaagcctgtcatgggtattgtgcaagatactctctgtggtattcgaaagtttactttg
agagattgctttatgactaaggatttggtgatgaatattgtcatgtgggttccctcttgg
gatggttatatccctcctcctgctatcttgaagcctaagcctatgtggactggtaagcaa
attgtttccatggtcattcccaaaggtatcaactgtcaaacattccactctactcaccct
gatggtgaaaacaccttgatttctcctggtgatactcgtgtcatcattgaaaacggtgaa
ttgatctgtggtattgtctgtaaaaagacggttggtactgctggcggtggtcttatccac
accatcatgaatgaattgggtcctgaagcagccaagaactttttgggtggtactcagcaa
gtagtcaactactggttacttcaaaatggtttcagtattggtattggtgatactattgcc
gataaggtctctatggctactattaccaacattatttcacaagccaagcaacgtgtacaa
gaagttattatcactgctcaacaagataagcttgaagttcaacctggtatgactttgcgt
gaatcttttgaagccaaggtcaatcaaactttgaacaaagctcgtgatgatgctggtaaa
atggctcaaaacagtttaaaggaagacaacaatgtcaaacagatggtaatttctggttcc
aagggttcctttattaatatttctcaaatgtctgcttgtgtcggtcaacaaaacgtagaa
ggtaaacgtattccttatggtttcaagttccgtactttgccccatttctccaaggatgat
catagtcctgaaa
>Mucor_durus_1
aacaagcctgtcatgggtattgtgcaagatactctctgtggtattcgaaagtttactttg
agagattgctttatgactaaggatttggtgatgaatatcgtcatgtgggttccctcttgg
gatggttatatccctcctcctgctatcttgaagcctaagcctatgtggactggtaagcaa
attgtttccatggtcattcccaaaggtatcaactgtcaaacattccactctactcaccct
gatggtgaaagcaccttgatttctcctggtgatactcgtgtcatcattgagaatggtgaa
ttgatttgtggtattgtctgtaaaaagacagttggtactgctggcggtggtcttatccac
accatcatgaatgaattgggtcctgaagcagccaagaactttttgggtggtactcagcaa
gtcgtcaactactggttacttcaaaatggtttcagtattggtattggtgatactattgcc
gataaggtctctatggctactattacgaacattatttcacaagcaaagcaacgtgtgcaa
gaagttattatcaccgctcaacaagataagctcgaagttcaacctggtatgactttgcgt
gaatcttttgaagccaaagtcaatcaaactttgaacaaagctcgtgatgatgctggtaaa
atggctcaaaacagtttaaaggaagacaacaatgtcaaacagatggtaatttctggctct
aagggttcgtttattaatatttctcaaatgtctgcttgtgtcggtcaacaaaacgtagaa
ggtaaacgtattccttatggcttcaagttccgtactttgccccatttctccaaggatgat
catagtcctgaaa
>Mucor_multiplex
aacaagccggttatgggtattgtacaagatactctttgtggtattcgtaagtttactttg
agagattgttttatgaccaaggatttagtcatgaatatcgtcatgtgggtcccttcttgg
gatggatatattcctcctcctgctattctcaagcctaaacctatgtggactggtaagcaa
attgtctctatggtcattcccaagggtatcaattgtcaaaccttccattctactcatcct
gatggtgaatctactttgatttcccctggtgatactcgtgtcattatcgaaaatggtgaa
ttgatctgtggtattgtttgtaagaagaccgttggtaccgctggtggtggtcttatccat
accatcatgaatgaattgggccctgaagcagccaagaacttcttgggtggtactcaacaa
gtagtcaattactggttgcttcaaaacggtttctccattggtatcggtgatactattgct
gataaggtctctatggctacaattaccaacattatttctcaagccaaacaacgtgtgcaa
gaggttattatcacagctcaacaagataaacttgaagttcaacctggtatgacattgcgt
gaatcttttgaagctaaagtcaatcaaactttgaacaaggctcgtgatgatgctggtaaa
atggctcaaaacagtttaaaggaagataacaatgtcaaacagatggtaatttccggttca
aagggttccttcattaatatttctcaaatgtctgcttgtgtcggtcaacagaacgttgaa
ggtaaacgtattccttatggtttcaagttccgtactttgccccatttctccaaagatgat
catagtcccgaaa
>Mucor_megalocarpus
aacaagccagtcatgggtattgtacaagatactctttgtggtattcgtaagtttactttg
agagattgttttatgaccaaggatttagtcatgaatatcgtcatgtgggttccttcttgg
gatggatatattcctcctcctgctattctcaagcctaaacctatgtggactggtaagcaa
attgtctccatggtcattcccaagggtatcaattgtcaaaccttccattctactcatcct
gatggcgaatccactttgatttctcctggtgatactcgtgtcattattgaaaatggtgaa
ttgatctgtggtattgtttgtaagaagaccgttggtactgctggtggtggtcttatccat
accatcatgaacgaattgggccctgaagcagccaagaacttcttgggtggtactcagcaa
gttgtcaattactggttacttcaaaacggtttctctattggtatcggtgatactattgct
gataaggtttccatggctacaattaccaacattatttctcaagctaaacaacgtgtgcaa
gaagttattatcacagctcaacaagataaacttgaagttcaacctggtatgacattgcgt
gaatcttttgaagctaaagtcaatcaaactttgaacaaggctcgtgatgatgctggtaaa
atggctcaaaacagtttaaaggaagataataatgtcaaacagatggtaatttccggttca
aagggttccttcattaatatttctcaaatgtctgcttgtgtcggtcaacagaacgttgaa
ggtaaacgtattccttatggtttcaagttccgtactttgccccatttctccaaagatgat
catagtccccaaa
>Mucor_zonatus_1
aacaagcctgttatgggtattgtacaagatactctttgtggtattcgtaaattcaccttg
agagattgtttcttaaccaaggatttggttatgaatattgtcatgtgggttccctcttgg
gatgggtatattcctcctcctgctattctgaagccgaagcctatgtggactggtaaacaa
attgttgctatggtcatccccaagggtatcaattgtcaaaccttccactctactcatcct
gatggtgaaactactttgatttctcctggtgatactcgtgtcatcattgaaaatggtgaa
ttgatttgtggtattgtttgtaaaaagactgttggtactgctggtggtggtcttatccat
accattatgaatgaattgggtcctgaagctgccaaaaactttttgggtggtactcaacaa
gttgttaattattggttacttcaaaacggtttctctattggtattggtgatactatcgct
gataaagtatctatgtctactattacaaatattatttctcaagctaaacaacgtgtgcaa
gaaattattattactgctcaacaagataagcttgaagttcaacctggtatgacattgcgt
gaatcttttgaagccaaggtcaatcaaactttgaataaggctcgtgatgatgctggtaaa
atggctcaaaacagtttaaaggaagataacaatgtcaaacagatggtaatttccggttcg
aagggttccttcattaatatttctcaaatgtctgcttgtgtcggtcaacagaatgttgaa
ggtaaacgtattccttatggtttcaagttccgtactcttccccatttctcaaaggatgat
cacagtcctgaaa
>NMucor_2
--caagcctgtcatgggtattgtgcaagatacactttgtggtattcgtaagtttactttg
agagattgtttcttgacaaaagacttggttatgaatattgtattgtgggttcccttttgg
gatggctttattccccctcctgctattttgaagccgaagcctatgtggactggtaagcaa
atcttttccatggtcattccaaagggtatcaattgtcaaaccttttactttacccaccct
gatggagaaaacactctaatttctcccggcgatactcgtgtcattattgaaaatggtgaa
ttgatttgtggtattgtatgtaaaaagactgtcggtacttccaatggcggtgttatacat
accattatgaatgaattgggccctgaagctgcaaagaactttttgggtggtacccaacaa
gttgttaattattggctgttgcaaaatggtttttctattggtattggtgacacaattgct
gataaagagacaatgtctactattacaagtatcatttttcaagccaaacaacgtgtgcaa
gaatttatcattagcgctcaacaagacaagctggaaatccaacctggtatgactctgcgt
gaatcttttgaagccaaggtcaatcaagctttgaataaagctcgtgatgatgctggtaaa
ttggctcaaaactctttgaaagcagacaacaacgtcaaacaaatggtaattgctggctca
aaaggttctttcattaatatttctcaaatgtctgcttgtgttggtcaacaaaacgtcgaa
ggtaaacgtattccttatggcttcaaattccgtactctcccgcatttctcaaaggatgac
catagtccagaaa
>NMucor_1
aaaaagcctgtcatgggaattgtgcaagatacactttgtggtattcgtaagtttactttg
agagattgtttcttgacaaaagacttggttatgaatattgtatggggggttcccctttgg
gatggctttattccccctcctgctattttgaagccgaagcctatgtggactggtaagcaa
atcttttccatggtcattccaaagggtatcaattgtcaaaccttttactttacccaccct
gatggagaaaacactctaatttctcccggcgatactcgtgtcattattgaaaatggtgaa
ttgatttgtggtattgtatgtaaaaagactgtcggtacttccaatggcggtgttatacat
accattatgaatgaattgggccctgaagctgcaaagaactttttgggtggtacccaacaa
gttgttaattattggctgttgcaaaatggtttttctattggtattggtgacacaattgct
gataaagagacaatgtctactattacaagtatcatttttcaagccaaacaacgtgtgcaa
gaatttatcattagcgctcaacaagacaagctggaaatccaacctggtatgactctgcgt
gaatcttttgaagccaaggtcaatcaagctttgaataaagctcgtgatgatgctggtaaa
ttggctcaaaactctttgaaagcagacaacaacgtcaaacaaatggtaattgctggctca
aaaggttctttcattaatatttctcaaatgtctgcttgtgttggtcaacaaaacgtcgaa
ggtaaacgtattccttatggcttcaaattccgtactctcccgcatttctcaaagnatgac
catagtccagaaa
