# Supplementary material for: Mucor thermorhizoides—A New Species from Post-mining Site in Sudety Mountains (Poland)
Source: Curr Microbiol. 2024 Jun 1;81(7):201. doi: 10.1007/s00284-024-03708-7 (PMC11144139; doi:10.1007/s00284-024-03708-7)
Supplement: Supplementary file 4 — Supplementary Material 1 (ZIP 16 KB) [file 284_2024_3708_MOESM4_ESM.zip › Supplementary 1/tsr_trim.fasta]

>Mucor_racemosus_f._racemosus_1 
aactttggtcgcaccaagttgcgtgttgttagtcaagctattgttggtaatgtcaagcct
ggtagaagaattactgtttggattagcaacgttcctcttcaagcttatggttagtttctg
aagatgagttttactaaatatttacatatagaggcttatgatagaactagacctttcttg
ttattcggtcttttgcaatacgagcacaaaatgtcactcatcaatttgcaagtgcaacgt
gataacgcatatgaagaaactgtcagatcaaaggatcccatggtcatgcatatgggtttc
agaagatacaatgtcaaacccatctactctcaaaataccagtaaaggtactaaccatgta
cataaattcgaaagattcatgaagatgggtcgctcttatgttgctaccatctatggtcct
gttgtatttggtaaaatgccagtgatgttctataaagaaaccgataatgtgaatggtatg
ttgttgtttttccgtagttgatgaattgtatatttttgttttcgttatagaaccaaattt
ggtgtcttcaggtacattcatggatgtagatgttaagcgtatcattg
>Mucor_zonatus_1 
-acttt------------------------------------------------------
-------------------------------tttttatttgattggttgataaatttttc
agtatacgtgacatatatattgatcaattagaggcatacgataaatccagacctttcatc
ttatttggtctgttacaatatgagcacaagatgtctctcatcaatttgcaagttcaacgt
gataatgcatatgaggaaactgtcaaatcaaaggatcctctggtgttacacatgggcttc
agaagatatattgttcgtcctatctattctcaaaacacaaacaagggtaccaatcatgtc
cataaatttgagcgtttccaaaaaatgggtcgttcttatgttgcaacagtatatggtcct
gtagtttttggtaaaatgcctgtcatgctttacaaagagaccgataacgtgaatggtaaa
gaacacttagtaacttaagaagctag------acctatttcaactcttagaacctatttt
ggtttcatcaggtacatttagggatgtcgatgtcaagcgtattattg
>Mucor_durus_1 
aactttggaagaaccaagatgcgtgttgtgaatcaagctattgttggtaatgtcaagcct
ggcagaagaatcaccgtttggatctccaatgttcccattcaagctttcggtaagttgggg
gaaaaagtaatcttataacgctattttatagaggcttatgataaaacaagaccattcatc
ctattcggtcttttacaatacgaacacaagatgtctttgatcaacttgcaagtacaaaga
gacaacgcttacgaagaaacggtcaagagcaaagatccgctggtgttacatatgggcttc
agaagatacactgtgcgtcccatttactctcaaaacaccaacaagggaacgaaccatgta
cataaatttgaacgtttccaaaagctcggtcgctcttatgttgctactgtttatggacct
gtcgtctttggtaaaatgcctgtgatgctctataaagaaaccgataacgtgaatggtatg
ttcgagggattttacatatgaacaaaagagctttattataaaaaatatagcgccaatttt
ggtttcatcaggtacattcatgaacgtcgacgtcaaacgtatcattg
>Mucor_abundans_2 
aactttggaagaaccaagatgcgtgttgtgaatcaagctattgttggcaatgtcaagcct
ggcagaagaatcaccgtttggatctccaatgttcccattcaagctttcggtaagttggga
aaataagtaatcttactaacgctatttatagaggcttatgatagaacaagaccattcatc
ttattcggtcttttacaatacgaacacaagatgtctttgatcaacttgcaagtacaaaga
gacaacgcttacgaagaaaccgtcaagagcaaagatcccctggtgttacatatgggcttc
agaagatatactgtgcgtcccatttactctcaaaacaccaacaagggaaccaatcatgta
catagatttgaacgcttccaaaagctcggtcgctcttatgttgctactgtctatggacct
gtcgtctttggtaaaatgcctgtgatgctctataaagaaactgataacgtgaatggtatg
tagaggacttacatatgaacaaagagtagtgtttattgtataaaaaatagcgccaatttt
ggtttcatcaggtacattcatgaacgtcgacgtcaaacgtatcgttg
>Mucor_parviseptatus_1 
aattttggtcgtaccaagatgcgtgtgattaatcaagctattgttggtaatgtcaagcct
ggtagcagaatcactgtttggatcagcaacgttcccattcaagctttcggtaaattgact
tttttaatgtgtttttttttgtatcatacagaggcttatgataaaactagaccttttgtc
ttgtttggtcttttacaatacgagcacaagatgtctcttatcaacttgcaagtgcaacgt
gataatgcgtatgaggaaactgtcaaatcaaaggatcctatggtgttacatatgggcttc
agaagatataatgttcgacctatctactcacaaaacacaaataagggtacaaaccatgtc
cacaaatttgaacatttccaaaagttgggtcggtcttatgttgcaactgtctatggccct
gtcgtttttggtaaaatgcctgttatgctatacaaagaaactgataacatgaatggtaag
ttgtataaagacttttgatcattgtatttgaaacatttctctgtctgcagcacccatttt
ggtctcatcaggtacatttatggatgtcgatgtcaagcgtatcattg
>Mucor_moelleri_1 
aactttggtcgtaccaagatgcgtgtaatcaaccaagctattgttggtaatgtcaagcct
ggtagcagagttactgtgtggatcagcaatgttcctattcaagcttttggtaagtgagga
ttgttaattatcgtgttttgatattatacagaggcttatgataaaactagatccttcatc
ttgtttggtctcttacaatacgaacacaagatgtcactaatcaacttgcaagttcaacgt
gatagcgcctatgaggaaactgtcaaatcaaaggaccctatggtgttacatatgggcttc
agaagatacaatgttcgccctatttattctcaaaacacaaataagggtacaaatcatgtc
cacaaatttgagcgtttccaaaagttgggtcgctcctatgttgcaacagtctatggtcct
gttgtttttggtaaaatgcccgtcatgctttataaagagactgataacgtgaatggtaag
ttgcctacaaattgtaacggcagtgtcaaaaggatttcttcaatttctagaacctatttt
ggtttcatcaggtacattcatggatgtcgatgtcaagcgtatcattg
>Mucor_luteus_1 
aatttcggtcgtaccaagatgcgtgtgatcagtcaagccattgttggtaacgtcaagccc
ggtaagagagtgactattcatatcagcaatgtacctattcaagctttcggtaagacagtt
gtcaaatgcaactaactatttttacttacagaggcttacgataaaacaagacctttcatc
ttatttggtctcttacaatatgagcataaaatgtcattaatcaacttgcaagtacaacgt
gacaatgcctatgaggaaactgtcaaatcaaaagatcctttggtgatgcacatgggtttc
cgaagatataatgtcaagcccatctattctcaaaataccaacaagggcacaaatcatgtt
cacaaatttgaacgtttcatgaaacttggtaaatcctatgttgctacagtgtatggtcct
gttgtctttggtaaaatgccagtcatgttctacaaggagacggataatgtcaat------
-------------------------------------------------gaacctgcctt
ggtttcctcgggtacatttatggatgtggatgtcaagcgtattgttg
>Mucor_endophyticus 
aattttggtcgtaccaagactcgtgttatcaatcaagctattgttggtaatgtgaagcct
ggcagaagagttactgtttggatcagcaatgtacctcttcaagcttttggtatgtattat
atattaagtggaatattttcatttgttatagaatcctatgacaaaactagacctttcatc
ttatttggtcttttgcaatatgagcataagatgtcgcttatcaatttgcaagttcaacgt
gataatgcatatgaagaaactgtcaagtcaaaggatcctatggtgatgcatatgggtttc
agaagatacaatgttaaacctatttactctcaaaatacaaacaagggtacaaatcatgtc
cataaattcgagcgttttatgaaacttggtcgttcttatgtcgcaactatctatggtcct
gttgtttttggtaaaatgcctgtcatgttttacaaggagacaaataatgtgaacggtatg
tcgaggaggggaaatcagaagtatatttatatctatttaattttaaatagaacctatttt
ggtttcatcaggtacatttatggatgttgatgtgaagcgtattattg
>Mucor_japonicus 
aattttggccgtacaaagatgcgtgttatcagccaagctattgttggtaatgtcaaacct
ggtagaagagttaccgtttggattagcaatgttcccattcaagcttttggtaagaaaaaa
aatttaatcagtatattatcaatttacacagaatcctatgataaaactagacctttcgtc
ttattcggtctcttacaatatgagcataagatgtcacttattaacttgcaagttcaacgt
gataatgcttatgaagaaactgtcatgtccaaggaccctgtggtgatgcatatgggtttc
agaagatacaaggtcaaccctatttattctcaaaacacaaataagggtaccaatcatgtt
cataaattcgaacgtttcatgaaacttggtcgctcttatgttgcaaccatctacggtcct
gtagtttttggtaaaatgcctgtcatgttctacaaagaaacagataatgtgaatggtaag
ataaaagaaaaagtgaaagggcgagaagataatgacctatctctttttagaacctatttt
ggtctcttctggtacattcatgaatgtcgatgttaagcgtattattg
>Mucor_fusiformis 
aactttggtcgtaccaagatgcgtgtcattaatcaagctatcgttggtaatgtcaaaccc
ggtagaagaattactgtttggattagtaatgttcctattcaagcttttggtaagattaaa
atataaattattttattaatatcatttatagaaacctatgataaaactagaccttttgtc
ttatttggtctcttacaatacgagcacaagatgtctcttatcaatttgcaagttcaacgt
gataatgcttatgaagagactgtcaagtccaaagatcctttggtgatgcatatgggtttc
agaagatacaatgtgaagcccatttattctcaaaatacaaataagggtactaatcatgtt
cacaaatttgaacgtttccaaaagcttggtcgctcttatgttgcaacagtttatggtcct
gttgtttttggtaaaatgccagttatgttttataaagaaacagataatgtgaatggtaaa
ttagaaaaaagggtcctgatttgaaaagcgaattaattttttgtatatagaacctatttt
ggtctcctctggtacattcatggatgttgacgtaaaacgtattattg
>Mucor_megalocarpus 
aattttggtcgtaccaagatgcgtgttatcaatcaagctattgttggtaacgtcaagcct
ggtagaagaattactgtttggattagcaatgttcccattcaagcttttggtaagttgtgg
attaaagtgtacttatatgattatataatagaatcctatgataaaactagacctttcatc
ttgttcggtcttttacaatacgagcacaagatgtctcttatcaacttgcaagttcaacgt
gataacgcatatgaggaaactgttagatcaaaggatcctatggtgatacatatgggtttc
agaagatataaagtcaagcctatttattctcaaaacacaaacaagggaaccaaccatgtc
cataaatttgagcgtttcatgaaattgggtcgttcttatgttgcaacagtctatggtcct
gttgtatttggtaaaatgccagttatgttttataaagaaaccgataatgtgaatggtaaa
gtacatatacagtttaaaaaagggagga--------------------------------
-----------------------------------------------
>Mucor_multiplex 
aactttggtcgtaccaagatgcgtgttatcaatcaagctattgttggtaacgtcaagcct
ggtagaagaatcactgtttggattagcaatgttcccattcaagcttttggtgagttgtag
attaaagtatactcatatatctatgcaatagaatcatatgataaaactagacctttcatc
ttgtttggtcttttacaatacgagcacaagatatctcttatcaacttgcaagttcaacgt
gataacgcgtatgaggaaactgttagatcaaaggatcctatggtgatgcatatgggtttc
agaagatataacgtcaagcctatttattctcaaaacacgaacaagggaaccaaccatgtc
cataaatttgaacgttttatgaaattgggtcgttcttatgttgcaacagtttatggtcct
gttgtatttggtaaaatgccagttatgttttataaagaaactgataatgtgaatggtaaa
gtatatgcacagtctaaaaagggaggatatataatctttttcatttatagaacctatttt
ggtttcatcaggcacattcatggatgtcgatgttaagcgtattat--
>Mucor_mucedo_1 
---------------------------------------------------------ccc
ggtagaagaatcactattcacattagcaatgttcctatccaagctttccgtaagttgact
tacacaagttattaa------ttttttttagaggcttacgataaaactagacctttcatt
gtttttggtctcttgcaatatgaacacaagatgtccctcatcaacttgcaagtgcaacgt
gataacgcatatgaaggaactgtccgatcaaaggatcctttggttatgcatatgggtttc
agaagatataacgttcgtcccatttattctcaaaacacaaataagggtaccaaccatgtt
cacaaattcgaacgtttccaaaagttgggtcgctcttatgttgcaacagtctatgggcca
gttgtctttggaaaaatgcccgttatgttctataaagaaactgacaatgtgaatggtaag
tttcatattattgttcccttgtaacaggatgtacattccctttttgatagaacctatttt
ggtatcttcaggtacattcatggatgtcgatgttaagcgtattatcg
>Mucor_bacilliformis_1 
aacttcggtcgtactaagatacgtgttgttagccaagctattgttggtcctgtcaagcct
ggtagcagaatcactgtttggatcaagaacgtccctatccaagcttatggtaaatttttg
aatctgaccttttttttataaaatttgatagaggcttatgataaaactagaccttttatt
ttattcggtcttttacaatatgagcacaaaatgtcacttatcaacttgcaagttcaacgt
gataatgcatatgaagaaaccgttagatccaaggatcctatggtattacatatgggtttc
agaagatataatgtttgtcccatttattctcaaaacacaaacaagggtaccaaccatgtt
cacaaattcgagcgtttccaaaaactgggtcgttcttatgttgcaacagtttatggtccc
gtggttttcggtaaaatgcctgttatgatgtacaaagaaaccgagaatgtgaatggtaag
ttataagttaatttaaaataaagggttgaacacatatcttattttattagaaccaatttt
agtatcttcaggtacattcatggatgttgatgttaagcgtattattg
>Mucor_plasmaticus_3 
aactttggtcgtaccaagatgcgcgttatcaatcaagctattgttggtgctgttaagcct
ggtagaagaattactattcacattagtaatgttcctattcaagcttttggtaagtaaaat
tcaacatgatattcatctctattcacaatagaggcatatgataagactagacctttcatt
cttttcggtcttttacaatatgagcacaagatgtcactcattaacttgcaagttcaacgt
gataatgcatatgaaggaactgttagatcaaaggatcctttggtaatgcacatgggtttt
agaagatataatgttcgtcccatctattctcaaaacacaaataagggtaccaatcatgtt
cataaatttgagcgtttccaaaagttaggtcgctcttatgttgcaacagtttatggtcct
gttgtttttggtaaaatgcccgtcatgttctataaagagactgaaaatgtcaatggtaag
ttacttgtcattttaatagagagagagaattttattaactttttacatagaacctatttt
ggtttcttcgggtacatttatggatgttgatgtaaagcgtattattg
>Mucor_piriformis_1 
---------------------------------------------------------ccc
ggtagaagagttactattcatatcagcaacgttcctatccaagctttcggtaagtctatt
aaaaaaagtgactgagttgtggtttttacagaggcatacgataaaactagaccttttatc
cttttcggtctcttacaatatgagcacaagatgtctctcatcaacttacaggttcaacgt
gataacgcatatgaaggaactgttagatcaaaggatcctttggtaatgcatatgggcttt
agaagatataatgttcgtcccatctactctcaaaacacaaataagggtaccaaccatgtt
cacaaatttgaacgtttccaaaagttgggtcgctcttatgttgcaacagtctacggtcct
gttgtttttggtaaaatgcccgttatgttctataaagaaactgacaatgtgaatggtaag
aaatcaattttttttaaaaaaaaagagtaagataaacttccccaccttagaacctatttt
ggtttcttcaggtacattcatggatgtcgatgttaagcgtattatcg
>Mucor_strictus_3 
aactttggccgtactaagatgcgtgtcatcaaccaagctatcgtcggtgctgttaagccc
ggtagaagaattactattcatattagcaacgttcctatccaagcttttggtaagtcattc
acataaagttactaatttgttgatacaatagaggcatatgataaaactagacctttcatc
cttttcggtcttttacaatatgagcacaagatgtctctcattaacttacaagttcaacgt
gataatgcatatgaaggaaccgttagatcaaaggatcctttggtaatgcatatgggtttc
agaagatataatgttcgtcccatttattctcaaaactcaaataagggtaccaaccatgtt
cacaaatttgaacgtttccaaaagttgggtcgctcttatgttgtaacagtctacggtcct
gttgtttttggtaaaatgcccgtcatgttctataaagaaactgataatgtgaatggtact
gttttattgaatatttgaccaaaatagctgaactaactttttttttttagaacctatttt
ggtttcttcaggtacatttatggatgttgatgtcaaacgtattgtcg
>NMucor_2 
aactttggtcgtaccaagatgcgtgtgcttaaccaagctattgttggtaacgtgaaacct
ggaagcagaatcactgtttggatcaagaacgttcccattcaggcttat------------
------------------------------caagcctatgacaaaactagaccttttatt
ttgtttggacttttacaatacgaacacaagatgtcgctaattaacttgcaagttcaacgt
gacaatgcatacgaggagactgtcaaatcaaaggaccctctggttttacacatgggcttc
aggaggtataatgtgcgccctatttattcccaaaacacagacaagggtacaaatcatgta
cacaagtttgagcgtttccaaaagttgagtcgcgcctatgttgctacagtttacggacct
gttgtgtttggtaaaatgccagtcatgttttacaaagaaacaaaggacgtgaatggtaag
tctaaatgttatcttgcactctaagctgatattctccagtatcattacagaaccaatttt
ggtctctacaggtacattcatgaacactgatattaagcgtgttgttg
>NMucor_1 
aactttggtcgtaccaagatgcgtgtgcttaaccaagctattgttggtaacgtgaaacct
ggaagcagaatcactgtttggatcaagaacgttcccattcaggcttat------------
------------------------------caagcctatgacaaaactagaccttttatt
ttgtttggacttttacaatacgaacacaagatgtcgctaattaacttgcaagttcaacgt
gacaatgcatacgaggagactgtcaaatcaaaggaccctctggttttacacatgggcttc
aggaggtataatgtgcgccctatttattcccaaaacacagacaagggtacaaatcatgta
cacaagtttgagcgtttccaaaagttgagtcgcgcctatgttgctacagtttacggacct
gttgtgtttggtaaaatgccagtcatgttttacaaagaaacaaaggacgtgaatggtaag
tctaaatgttatcttgcactctaagctgatattctccagtatcattacagaaccaatttt
ggtctctacaggtacattcatgaacactgatattaagcgtgttgttg
