# Supplementary material for: Mucor thermorhizoides—A New Species from Post-mining Site in Sudety Mountains (Poland)
Source: Curr Microbiol. 2024 Jun 1;81(7):201. doi: 10.1007/s00284-024-03708-7 (PMC11144139; doi:10.1007/s00284-024-03708-7)
Supplement: Supplementary file 5 — Supplementary Material 2 (ZIP 4 KB) [file 284_2024_3708_MOESM5_ESM.zip]

Archive with 7 entries (6 files):
- Supplementary 2/
- Supplementary 2/cfs.nwk
- Supplementary 2/ITS.nwk
- Supplementary 2/LSU.nwk
- Supplementary 2/mcm7.nwk
- Supplementary 2/rpb1.nwk
- Supplementary 2/tsr.nwk
