# Supplementary material for: Mucor thermorhizoides—A New Species from Post-mining Site in Sudety Mountains (Poland)
Source: Curr Microbiol. 2024 Jun 1;81(7):201. doi: 10.1007/s00284-024-03708-7 (PMC11144139; doi:10.1007/s00284-024-03708-7)
Supplement: Supplementary file 5 — Supplementary Material 2 (ZIP 4 KB) [file 284_2024_3708_MOESM5_ESM.zip › Supplementary 2/cfs.nwk]

((Mucor_silvaticus_2:0.042386,((Mucor_racemosus_f._racemosus_1:0.160859,(Mucor_abundans_2:0.028380,Mucor_durus_1:0.016836)100:0.047498)30:0.025843,((Mucor_moelleri_1:0.052161,Mucor_zonatus_1:0.043332)33:0.009109,(((Mucor_bacilliformis_1:0.040618,((Mucor_endophyticus:0.074813,Mucor_japonicus:0.025750)62:0.008171,(Mucor_fusiformis:0.052577,Mucor_luteus_1:0.104042)68:0.009978)99:0.044014)36:0.007822,(Mucor_plasmaticus_3:0.079491,(Mucor_strictus_3:0.057852,(Mucor_mucedo_1:0.122301,(Mucor_piriformis_1:0.002681,Mucor_koreanus_1:0.009351)100:0.064750)66:0.017350)52:0.011324)80:0.038673)30:0.018864,(Mucor_megalocarpus:0.012436,Mucor_multiplex:0.001411)100:0.054990)19:0.018295)11:0.008138)11:0.003193)51:0.031516,((NMucor_2:0.000001,NMucor_1:0.000001)100:0.174345,Mucor_microsporus_1:0.157144)98:0.122699,Mucor_parviseptatus_1:0.100420);
