# Supplementary material for: Mucor thermorhizoides—A New Species from Post-mining Site in Sudety Mountains (Poland)
Source: Curr Microbiol. 2024 Jun 1;81(7):201. doi: 10.1007/s00284-024-03708-7 (PMC11144139; doi:10.1007/s00284-024-03708-7)
Supplement: Supplementary file 5 — Supplementary Material 2 (ZIP 4 KB) [file 284_2024_3708_MOESM5_ESM.zip › Supplementary 2/ITS.nwk]

(((Mucor_piriformis_1:0.000001,Mucor_piriformis_5:0.000001)95:0.000001,Mucor_piriformis_3:0.013074)48:0.000001,(Mucor_koreanus_2:0.000001,Mucor_koreanus_1:0.000001)100:0.025873,(((Mucor_strictus_2:0.000001,Mucor_strictus_1:0.000001)100:0.004393,Mucor_strictus_3:0.012311)95:0.039346,((Mucor_plasmaticus_1:0.000001,(Mucor_plasmaticus_3:0.000001,Mucor_plasmaticus_6:0.006151)88:0.004081)100:0.104789,((Mucor_mucedo_1:0.023824,Mucor_mucedo_6:0.016773)100:0.142456,(((Mucor_microsporus_2:0.000001,Mucor_microsporus_1:0.000001)100:0.081337,(NMucor_srodow:0.005105,(NMucor_2:0.000001,NMucor_1:0.000001)95:0.004382)85:0.037070)100:0.377711,(((Mucor_heterogamus_2:0.085532,(Mucor_multiplex:0.070614,(Mucor_megalocarpus:0.000001,Mucor_heterogamus_1:0.000001)100:0.057817)68:0.015882)96:0.075577,(Mucor_endophyticus:0.065195,(Mucor_luteus_1:0.115083,(Mucor_japonicus:0.040783,Mucor_fusiformis:0.037623)95:0.040104)30:0.009405)86:0.071778)31:0.035392,((((((Mucor_zonatus_3:0.004045,Mucor_zonatus_1:0.000001)82:0.004043,Mucor_zonatus_2:0.000001)86:0.035062,(Mucor_moelleri_2:0.000001,Mucor_moelleri_1:0.000001)100:0.049429)56:0.028161,(Mucor_racemosus_f._racemosus_1:0.243430,((Mucor_parviseptatus_1:0.000001,Mucor_parviseptatus_2:0.000001)99:0.006579,(Mucor_rudolphii_2:0.002430,Mucor_rudolphii_1:0.001684)80:0.006484)98:0.031877)30:0.023253)36:0.016015,(((Mucor_abundans_1:0.000001,Mucor_abundans_2:0.000001)100:0.012612,(Mucor_durus_2:0.000001,Mucor_durus_1:0.000001)100:0.023337)100:0.084891,(Mucor_bacilliformis_1:0.081433,Mucor_bacilliformis_2:0.079126)95:0.053959)68:0.026717)16:0.020984,(Mucor_silvaticus_2:0.000001,Mucor_silvaticus_1:0.000001)100:0.065681)25:0.024838)39:0.020530)100:0.104053)75:0.053228)41:0.027367)98:0.097344);
