# Supplementary material for: Mucor thermorhizoides—A New Species from Post-mining Site in Sudety Mountains (Poland)
Source: Curr Microbiol. 2024 Jun 1;81(7):201. doi: 10.1007/s00284-024-03708-7 (PMC11144139; doi:10.1007/s00284-024-03708-7)
Supplement: Supplementary file 5 — Supplementary Material 2 (ZIP 4 KB) [file 284_2024_3708_MOESM5_ESM.zip › Supplementary 2/LSU.nwk]

((Mucor_heterogamus_1:0.000001,Mucor_megalocarpus:0.000001)100:0.018979,Mucor_heterogamus_2:0.029128,((((((NMucor_1:0.020353,NMucor_2:0.000001)100:0.130841,Mucor_microsporus_1:0.188554)53:0.055019,(((((Mucor_koreanus_2:0.000001,Mucor_koreanus_1:0.000001)99:0.006309,Mucor_piriformis_1:0.001476)53:0.001532,Mucor_piriformis_3:0.001591)79:0.004606,Mucor_strictus_1:0.018428)69:0.014683,(Mucor_plasmaticus_1:0.003095,Mucor_plasmaticus_3:0.000001)100:0.032276)61:0.007959)10:0.002605,(Mucor_mucedo_1:0.002668,Mucor_mucedo_6:0.003509)100:0.036188)25:0.010603,(((Mucor_bacilliformis_1:0.006269,Mucor_bacilliformis_2:0.004567)66:0.006610,(Mucor_luteus_1:0.044228,(Mucor_japonicus:0.012600,(Mucor_endophyticus:0.014162,Mucor_fusiformis:0.009994)44:0.003423)63:0.006675)39:0.007190)23:0.003000,(Mucor_moelleri_1:0.010803,((Mucor_silvaticus_1:0.000001,Mucor_silvaticus_2:0.000001)100:0.016200,((Mucor_zonatus_1:0.003089,(Mucor_durus_1:0.006301,(Mucor_abundans_1:0.001527,Mucor_abundans_2:0.001548)88:0.001481)95:0.033379)21:0.000001,(Mucor_racemosus_f._racemosus_1:0.068020,Mucor_parviseptatus_1:0.007291)49:0.009958)21:0.006184)4:0.000001)11:0.001472)15:0.010506)95:0.019729,Mucor_multiplex:0.003330)39:0.002261);
