# Supplementary material for: Mucor thermorhizoides—A New Species from Post-mining Site in Sudety Mountains (Poland)
Source: Curr Microbiol. 2024 Jun 1;81(7):201. doi: 10.1007/s00284-024-03708-7 (PMC11144139; doi:10.1007/s00284-024-03708-7)
Supplement: Supplementary file 5 — Supplementary Material 2 (ZIP 4 KB) [file 284_2024_3708_MOESM5_ESM.zip › Supplementary 2/mcm7.nwk]

((((NMucor_1:0.000001,NMucor_2:0.019631)100:0.077752,Mucor_microsporus_1:0.097386)100:0.107118,((Mucor_parviseptatus_1:0.082756,Mucor_moelleri_1:0.177025)87:0.078461,(Mucor_abundans_2:0.000001,Mucor_durus_1:0.017462)100:0.160400)81:0.064192)45:0.039008,(Mucor_bacilliformis_1:0.073200,((Mucor_zonatus_1:0.159140,Mucor_silvaticus_2:0.033884)55:0.024250,((Mucor_multiplex:0.004459,Mucor_megalocarpus:0.011738)94:0.045036,((Mucor_luteus_1:0.174598,((Mucor_mucedo_1:0.213505,(Mucor_piriformis_1:0.017947,Mucor_koreanus_1:0.000001)100:0.126964)67:0.039320,(Mucor_strictus_3:0.063550,Mucor_plasmaticus_3:0.087603)60:0.019530)89:0.047503)26:0.012237,((Mucor_japonicus:0.041441,Mucor_endophyticus:0.104764)92:0.047222,Mucor_fusiformis:0.055755)58:0.024264)29:0.008675)12:0.008685)16:0.023019)21:0.026127,Mucor_racemosus_f._racemosus_1:0.200638);
