# Supplementary material for: Mucor thermorhizoides—A New Species from Post-mining Site in Sudety Mountains (Poland)
Source: Curr Microbiol. 2024 Jun 1;81(7):201. doi: 10.1007/s00284-024-03708-7 (PMC11144139; doi:10.1007/s00284-024-03708-7)
Supplement: Supplementary file 5 — Supplementary Material 2 (ZIP 4 KB) [file 284_2024_3708_MOESM5_ESM.zip › Supplementary 2/rpb1.nwk]

(((((Mucor_luteus_1:0.899960,Mucor_racemosus_f._racemosus_1:0.076068)100:29.524682,Mucor_zonatus_1:0.006544)23:0.017295,((((((Mucor_fusiformis:0.060447,Mucor_japonicus:0.030343)46:0.012018,Mucor_endophyticus:0.075190)50:0.012583,Mucor_silvaticus_2:0.071097)13:0.012378,((Mucor_abundans_2:0.006078,Mucor_durus_1:0.018947)100:0.070164,(Mucor_megalocarpus:0.009085,Mucor_multiplex:0.019248)100:0.039644)38:0.014530)25:0.004759,(Mucor_parviseptatus_1:0.080977,Mucor_moelleri_1:0.047172)67:0.025519)9:0.008723,((Mucor_plasmaticus_3:0.048196,(Mucor_strictus_3:0.033732,((Mucor_koreanus_1:0.003690,Mucor_piriformis_1:0.002014)84:0.048804,Mucor_mucedo_1:0.024249)59:0.007750)38:0.008146)61:0.010522,Mucor_bacilliformis_1:0.069271)73:0.023464)18:0.020472)91:0.140675,Mucor_microsporus_1:0.118239)97:0.054857,NMucor_2:0.000001,NMucor_1:0.006923);
