# Supplementary material for: Mucor thermorhizoides—A New Species from Post-mining Site in Sudety Mountains (Poland)
Source: Curr Microbiol. 2024 Jun 1;81(7):201. doi: 10.1007/s00284-024-03708-7 (PMC11144139; doi:10.1007/s00284-024-03708-7)
Supplement: Supplementary file 5 — Supplementary Material 2 (ZIP 4 KB) [file 284_2024_3708_MOESM5_ESM.zip › Supplementary 2/tsr.nwk]

(((Mucor_racemosus_f._racemosus_1:0.245162,(Mucor_luteus_1:0.295994,(Mucor_fusiformis:0.112999,(Mucor_japonicus:0.104182,Mucor_endophyticus:0.165325)33:0.029774)19:0.022913)30:0.041357)20:0.007849,(Mucor_multiplex:0.048214,Mucor_megalocarpus:0.020879)100:0.086211)56:0.026486,(Mucor_bacilliformis_1:0.173167,(Mucor_zonatus_1:0.236803,(((NMucor_2:0.000001,NMucor_1:0.000001)100:0.369063,Mucor_moelleri_1:0.089728)27:0.022916,((Mucor_durus_1:0.043189,Mucor_abundans_2:0.070155)100:0.289246,Mucor_parviseptatus_1:0.105446)34:0.031345)18:0.007331)45:0.034262)40:0.017172,((Mucor_mucedo_1:0.119419,(Mucor_piriformis_1:0.064577,Mucor_strictus_3:0.088676)81:0.037539)69:0.019761,Mucor_plasmaticus_3:0.106328)88:0.061907);
